# Supplementary material for: Development and characterization of functional sheep endometrial luminal epithelial organoids
Source: Vet Res. 2026 Jun 9;57:102. doi: 10.1186/s13567-026-01764-4 (PMC13248463; doi:10.1186/s13567-026-01764-4)
Supplement: Supplementary file 1 — Additional file 1 Raw RNA-seq counts of ovine endometrial luminal epithelial organoids. This dataset contains the raw read counts for all organoid samples used in this study, as deposited in the CNGB Sequence Archive under accession no. CNP0008511. [file 13567_2026_1764_MOESM1_ESM.xlsx]

## Sheet: Sheet1
Gene_ID	control-1:read count	control-2:read count	control-3:read count	ORGE2-1:read count	ORGE2-2:read count	ORGE2-3:read count	ORGE2+MPA-1:read count	ORGE2+MPA-2:read count	ORGE2+MPA-3:read count	ORGE2+MPA+IFN-T-1:read count	ORGE2+MPA+IFN-T-2:read count	ORGE2+MPA+IFN-T-3:read count	EXM-EPHA1-1：read count	EXM-EPHA1-2：read count	EXM-EPHA1-3：read count
A1BG	1	2	2	14	17	29	21	23	18	24	19	31	1	2	3
A1CF	1	3	0	0	1	0	12	6	1	1	1	3	0	0	0
A2ML1	60	70	41	23	33	48	274	283	194	126	180	195	56	65	64
A3GALT2	4	5	9	7	5	12	2	4	16	5	6	9	2	2	1
A4GALT	7	6	5	89	93	94	19	17	21	13	13	26	3	1	2
A4GNT	3	6	5	1	0	1	4	0	2	0	4	3	3	4	3
AAAS	249	209	234	720	643	724	250	242	259	186	170	259	192	171	186
AACS	657	585	488	1339	1346	1400	525	496	407	392	398	551	454	341	459
AADACL3	181	168	156	90	80	69	71	48	61	67	44	85	230	202	254
AADACL4	0	0	0	0	0	0	0	0	0	0	0	0	0	0	0
AAGAB	931	948	837	664	600	745	1010	1082	873	1028	923	1113	979	862	1128
AAK1	5017	4734	4276	2081	2045	2115	2836	2481	1746	3623	3183	3496	3676	3147	4277
AAMDC	270	273	236	218	183	205	269	274	243	245	252	304	355	272	373
AANAT	0	0	0	0	0	0	1	0	0	0	0	2	0	0	0
AAR2	396	359	273	323	330	445	322	320	308	269	256	428	251	193	232
AARD	34	42	41	0	0	0	0	0	0	2	0	0	1520	1269	2140
AARS1	4426	4169	3423	3260	3035	3702	4571	4251	3525	4310	3864	4707	3625	3275	3838
AARS2	128	108	97	113	109	120	121	98	98	102	101	115	79	51	72
AASDH	527	493	443	619	568	536	441	433	294	452	408	418	631	504	760
AASDHPPT	3166	2950	2756	2646	2508	3022	2180	2079	2093	2413	2199	2991	2670	2225	3025
AASS	378	338	298	122	110	158	178	130	158	197	176	212	308	229	357
AATF	914	900	747	907	903	1144	785	736	593	797	810	1095	638	513	675
AATK	5	3	6	2	2	4	16	6	1	3	4	13	4	2	2
ABAT	52	64	36	25	29	35	209	175	71	94	123	146	5	7	10
ABCA1	2046	1953	1846	1382	1742	2048	4553	4650	8519	5845	5177	7569	1749	1421	1923
ABCA10	34	25	26	6	4	2	13	12	20	10	7	2	26	20	26
ABCA12	9	9	11	12	8	19	5	3	4	9	5	2	2	4	3
ABCA13	135	148	89	45	63	90	100	122	320	62	73	101	96	66	103
ABCA2	20	16	16	97	83	112	267	280	272	166	187	227	5	6	5
ABCA3	125	113	85	287	377	436	268	261	409	165	125	174	118	103	149
ABCA4	246	293	195	70	80	135	59	79	113	65	50	82	308	333	323
ABCA5	461	407	374	453	471	472	941	856	727	757	609	739	349	345	389
ABCA6	127	102	64	41	35	18	126	97	65	125	102	67	91	102	112
ABCA7	30	30	24	36	82	70	34	48	90	40	36	86	34	47	36
ABCB1	14	17	8	303	292	449	184	164	169	408	338	529	10	17	23
ABCB10	523	458	409	632	628	795	601	564	579	449	361	465	550	533	632
ABCB11	6	11	14	1	2	0	2	0	2	0	6	6	2	3	10
ABCB5	3	2	4	0	0	0	0	3	1	0	1	2	528	452	658
ABCB6	854	843	681	774	787	806	558	567	550	468	466	620	545	470	613
ABCB7	668	608	580	935	869	986	742	636	753	641	649	648	562	514	697
ABCB8	319	290	263	390	394	487	457	374	408	494	475	622	117	113	138
ABCB9	111	107	76	84	103	112	133	162	105	139	142	203	47	26	62
ABCC1	1761	1502	1393	800	816	1020	1017	935	735	903	826	927	623	532	558
ABCC10	216	216	162	160	156	203	191	234	228	160	124	163	148	117	153
ABCC11	0	0	0	2	0	2	1	0	2	5	3	10	0	0	0
ABCC12	0	0	0	1	0	0	0	0	0	1	1	0	0	0	0
ABCC2	76	79	65	28	24	38	67	67	34	57	50	37	72	51	107
ABCC3	662	569	520	1170	1199	1367	792	741	1002	890	799	1068	416	307	392
ABCC5	3361	3036	2637	1108	1271	1595	2808	2578	3616	1450	1204	1586	2663	2153	2813
ABCC6	16	9	12	7	8	5	26	25	9	37	18	20	5	5	10
ABCC8	0	0	0	1	0	9	1	3	4	3	4	4	0	0	0
ABCC9	204	168	192	94	114	85	428	429	210	183	132	85	198	205	321
ABCD1	352	287	286	83	116	97	191	156	99	201	188	244	169	113	157
ABCD2	0	1	0	5	2	7	2	0	0	0	3	1	0	1	0
ABCD3	1222	1023	984	1191	1214	1616	1917	1732	1563	1648	1330	1661	1120	978	1270
ABCD4	329	289	254	652	648	548	488	516	444	433	367	383	441	326	441
ABCE1	2557	2232	2191	3926	3534	4263	2305	2072	1784	2626	2302	2800	2951	2155	3425
ABCF1	2199	2022	1885	2185	2027	2318	1144	1149	1222	1308	1175	1407	1846	1485	1880
ABCF3	1013	1008	833	906	960	972	706	668	737	691	631	856	731	586	764
ABCG1	374	395	331	1037	1363	1541	1241	1227	2624	830	760	1055	115	138	111
ABCG2	118	113	128	241	236	350	285	238	507	204	163	186	121	115	149
ABCG4	0	0	0	5	5	6	21	12	9	30	29	65	0	0	0
ABCG5	13	5	7	1	0	1	0	0	5	0	0	2	4	8	9
ABCG8	1	2	0	0	0	1	1	0	0	0	0	0	3	5	1
ABHD1	19	10	7	12	6	13	16	25	17	51	51	82	9	18	19
ABHD10	293	251	260	469	459	485	634	517	548	514	455	527	344	258	423
ABHD11	416	419	359	391	462	457	568	556	513	466	467	533	270	226	258
ABHD12	705	585	532	685	771	857	933	869	627	750	709	829	552	463	537
ABHD12B	1485	1482	1213	121	132	131	84	75	62	60	50	68	1041	937	1150
ABHD13	1643	1575	1443	1455	1429	1658	1821	1681	1600	1724	1605	1961	1588	1449	1894
ABHD14A	306	312	287	262	280	270	236	222	212	208	196	193	219	166	242
ABHD14B	601	569	451	300	307	367	1141	1085	1111	590	562	771	537	389	451
ABHD15	9	16	17	15	16	8	54	50	32	34	28	80	9	5	12
ABHD16A	497	489	410	299	256	238	397	362	308	385	453	509	331	316	367
ABHD16B	100	74	67	74	88	70	319	355	187	201	157	178	109	87	105
ABHD17A	473	471	373	483	497	572	335	289	341	207	174	257	272	214	218
ABHD17B	625	647	542	610	617	743	514	459	523	614	498	721	736	553	771
ABHD17C	1144	1153	980	457	429	492	477	317	370	549	514	613	1274	1013	1314
ABHD18	516	459	410	611	793	376	335	267	216	324	306	352	928	862	1105
ABHD2	1642	1505	1359	1564	1889	2562	3616	3072	2775	3570	3380	3926	1285	1173	1292
ABHD3	414	432	385	534	513	804	1144	1029	1459	1048	929	1025	431	438	515
ABHD4	1704	1566	1363	243	283	328	1434	1234	2059	1078	1153	2075	1319	1076	1268
ABHD5	162	160	125	193	211	261	365	311	241	425	377	384	120	97	117
ABHD6	94	80	79	55	51	45	76	76	49	78	75	132	115	81	113
ABHD8	125	124	106	102	106	89	92	78	88	50	59	116	92	78	76
ABI1	2846	2425	2171	2105	2242	2826	4019	3366	3463	4651	4302	5377	2597	2199	3003
ABI2	993	793	739	712	671	786	948	941	757	436	368	377	439	380	575
ABI3	1	0	0	1	0	2	2	0	0	0	0	0	0	0	0
ABITRAM	825	729	626	627	642	741	614	564	637	592	526	634	636	535	712
ABL1	2624	2487	2045	2393	2335	2761	1700	1605	1911	1962	1902	2662	1703	1280	1700
ABL2	589	521	505	441	397	516	344	301	333	486	431	569	488	379	547
ABLIM1	287	287	255	264	257	372	875	771	832	832	808	861	192	172	184
ABLIM2	0	2	0	116	138	169	639	633	596	373	262	320	0	1	0
ABLIM3	1610	1492	1332	1835	1559	2131	724	689	1018	627	731	939	892	632	1043
ABO	10	13	7	50	75	59	116	119	100	221	278	286	1	0	4
ABR	3212	3175	2686	2386	2459	2786	1456	1393	1900	1169	1339	1908	1678	1469	1783
ABRA	1	0	0	3	2	16	0	0	7	3	4	3	1	0	0
ABRACL	697	722	618	1213	1070	1417	811	759	1151	441	470	500	582	528	691
ABRAXAS1	598	551	487	509	515	568	468	417	411	460	393	474	605	526	728
ABRAXAS2	724	721	660	516	476	564	607	560	478	721	652	716	701	620	875
ABT1	816	716	663	813	723	832	451	364	415	447	411	609	620	463	705
ABTB2	403	354	344	69	96	147	237	229	300	529	559	931	579	497	564
ACAA1	346	302	265	353	355	421	790	771	497	935	917	993	264	178	214
ACAA2	825	815	706	887	898	1210	1185	1149	1529	1151	1038	1503	640	585	700
ACACA	2389	2031	1876	1545	1361	1483	1649	1587	1327	1681	1433	2217	951	842	961
ACACB	3	1	0	4	1	3	5	6	6	8	14	21	0	0	3
ACAD10	688	667	623	325	342	441	732	671	829	501	416	699	752	638	749
ACAD11	1004	972	852	508	522	639	1139	833	816	921	817	995	1133	925	1249
ACAD8	745	706	620	175	193	249	581	553	577	389	395	464	497	468	508
ACAD9	406	344	340	315	313	465	391	391	620	439	395	637	257	184	266
ACADL	840	818	775	529	566	642	1327	1231	815	675	565	583	762	623	819
ACADM	2325	2139	1627	613	579	642	631	523	429	1427	1215	1199	2580	2112	2873
ACADS	377	373	272	211	211	313	284	299	251	254	244	346	272	212	220
ACADSB	718	709	534	424	412	380	1064	1043	995	817	726	949	626	525	692
ACADVL	1534	1514	1239	1402	1421	1670	3061	2926	2430	2325	2256	2555	886	742	924
ACAN	0	0	1	3	2	7	9	6	20	3	1	19	1	0	0
ACAP1	176	187	158	169	169	152	232	163	264	193	177	214	138	136	185
ACAP2	4021	3838	3587	2096	2024	2143	3347	3142	2879	3580	2951	3309	5990	5128	6908
ACAP3	729	665	570	628	620	705	744	730	813	417	436	526	342	283	365
ACAT1	1542	1447	1241	1035	985	1113	1777	1637	1524	1733	1612	2498	1227	1037	1394
ACAT2	1304	1086	964	1547	1493	1411	1773	1640	1427	876	764	894	773	638	834
ACBD3	3211	2992	2791	2227	2218	2457	2404	2124	2322	3118	2913	3630	2843	2392	3374
ACBD4	94	102	82	87	81	124	240	198	146	167	159	189	91	72	96
ACBD5	909	870	860	698	641	676	852	692	599	1075	989	1399	1408	1128	1613
ACBD6	305	233	193	408	436	474	389	364	325	267	208	265	287	207	309
ACBD7	1	1	0	69	75	46	41	27	15	19	16	7	1	1	0
ACCS	248	205	208	166	171	209	516	429	144	323	243	259	153	142	137
ACCSL	0	0	0	0	0	0	1	0	0	0	0	0	0	0	0
ACD	143	159	146	194	192	223	211	171	203	127	124	165	119	77	117
ACE	29	29	28	16	24	20	53	48	100	49	33	48	31	25	23
ACE2	5	10	7	3	4	10	17	14	11	16	9	4	7	1	11
ACER1	1	0	0	2	1	3	1	2	5	1	8	9	1	0	0
ACER2	147	107	121	139	176	190	919	769	680	1195	935	1511	129	113	146
ACER3	293	294	250	407	365	481	390	376	298	427	469	407	239	170	197
ACHE	8	3	11	9	7	11	48	48	22	66	82	127	2	0	1
ACIN1	6407	6227	5380	4865	4833	5014	5823	5491	5108	5439	4948	5642	5945	4881	6408
ACKR1	0	0	0	0	0	0	0	0	1	0	0	1	0	0	0
ACKR2	6	8	7	1	3	10	45	29	19	46	32	21	10	5	11
ACKR3	1674	1526	1345	340	506	303	106	84	70	254	257	395	1037	907	949
ACKR4	794	940	647	1457	1405	689	729	649	672	551	407	202	1236	1099	1599
ACLY	2956	2520	2297	3889	3895	3700	2851	2607	1947	1529	1448	1644	1470	1084	1497
ACMSD	1	3	1	6	3	5	11	10	7	10	2	5	1	2	7
ACO1	1468	1456	1309	1474	1483	1723	2247	1986	1986	1827	1878	2279	1303	1097	1440
ACO2	1562	1438	1219	1804	1875	2277	3774	3524	2622	2846	2702	3844	973	826	910
ACOD1	140	113	143	0	0	0	0	0	0	1	0	0	185	140	237
ACOT11	32	14	38	32	15	21	51	56	65	48	49	79	36	32	23
ACOT12	23	18	14	5	8	22	10	13	11	11	8	11	23	26	29
ACOT6	5	5	4	13	9	15	23	31	11	21	16	30	5	12	4
ACOT7	209	191	175	706	678	758	825	777	549	545	486	556	141	102	116
ACOT8	246	241	188	409	379	487	394	377	420	304	264	407	210	203	261
ACOT9	1728	1599	1407	1643	1565	1625	883	858	915	1111	956	1094	1787	1445	1983
ACOX1	3727	3537	3302	3286	3290	4138	5437	4600	5258	6873	5909	7930	5183	4405	6104
ACOX2	19	9	19	28	49	52	25	29	26	20	15	31	37	34	42
ACOX3	767	747	625	456	511	584	701	619	767	584	594	897	473	411	543
ACOXL	0	0	0	1	4	7	1	3	5	7	3	0	2	1	0
ACP1	800	741	632	1395	1315	1500	1404	1352	1197	1493	1556	2021	667	569	747
ACP2	947	880	831	708	859	848	790	773	488	1094	1106	1445	853	743	882
ACP3	4	11	1	77	144	152	394	316	389	375	295	408	12	14	13
ACP4	2	0	0	0	0	0	4	4	0	2	7	12	0	2	0
ACP5	54	66	40	72	114	133	239	241	156	171	236	295	48	49	56
ACP6	258	203	166	364	351	405	273	266	389	155	158	221	157	127	176
ACP7	15	22	18	11	20	20	175	129	182	138	133	223	25	23	22
ACR	0	0	1	2	0	1	0	2	0	0	2	1	0	0	0
ACRV1	0	0	0	1	0	0	0	0	0	0	0	0	0	0	0
ACSBG1	0	2	0	1	1	4	3	2	3	1	2	1	2	5	5
ACSBG2	0	0	0	1	0	2	0	1	0	0	0	0	0	0	0
ACSF2	542	450	389	1014	1075	1150	1600	1591	1911	880	936	1055	329	311	357
ACSF3	143	142	119	87	94	90	195	154	237	135	102	132	49	54	56
ACSL1	1021	907	794	1282	1266	1326	2431	2212	1153	2558	1990	2169	960	772	1034
ACSL3	3593	3244	3002	3995	3600	3539	4808	4112	2121	4991	4402	5025	1690	1409	2042
ACSL4	13988	12341	12577	5226	4746	4766	1829	1700	1956	2312	2157	2709	14418	10910	18556
ACSL5	6249	5794	5014	596	643	436	371	365	153	466	358	242	5420	4410	5805
ACSL6	5	6	5	8	5	11	33	21	16	36	36	55	1	2	1
ACSM1	0	0	0	0	0	0	0	0	0	0	0	0	0	0	0
ACSM2B	0	0	0	0	0	0	0	0	0	0	0	0	0	0	0
ACSM3	29	25	29	31	43	56	37	33	38	33	31	24	34	20	51
ACSM4	4	5	2	0	0	0	2	0	1	8	5	16	1	0	3
ACSM5	0	0	0	0	0	0	0	0	0	0	1	0	0	0	0
ACSS1	730	707	619	205	165	170	183	165	102	158	138	160	535	476	522
ACSS2	943	837	662	235	190	287	1011	993	756	471	390	512	613	510	662
ACSS3	326	345	330	227	174	290	738	628	1015	186	155	148	818	729	923
ACTA1	0	0	0	6	5	89	7	6	77	23	21	99	0	1	0
ACTA2	5947	5283	4500	5083	3936	2857	284	278	324	161	150	251	2588	2244	2820
ACTB	34302	30138	26918	62809	63334	71077	36652	34924	35471	22506	24942	30610	17921	14507	17250
ACTBL2	0	0	0	0	0	0	0	0	0	0	0	0	0	0	0
ACTC1	0	0	1	39	14	305	79	55	651	173	162	657	0	0	0
ACTG1	43929	39226	34001	86557	87777	101515	47116	44397	61031	25660	27776	38853	22799	18419	22888
ACTG2	733	614	522	3771	3640	3088	271	252	97	347	420	420	424	458	516
ACTL10	2	2	0	2	2	2	8	3	1	3	2	7	1	1	0
ACTL6A	667	638	615	1054	968	1213	849	776	591	878	757	893	685	636	809
ACTL6B	0	0	1	0	0	0	1	4	0	3	4	9	0	0	0
ACTL7A	0	0	0	0	0	1	0	0	0	0	0	0	0	0	0
ACTL7B	0	0	0	0	0	0	0	0	0	0	0	0	0	0	0
ACTL8	0	0	0	0	0	0	0	0	0	0	0	0	0	0	0
ACTL9	0	0	0	0	0	0	0	0	0	0	0	0	0	0	0
ACTN1	7863	7344	6296	9766	9313	10416	10113	9484	6368	11236	11135	12936	4587	3849	4852
ACTN2	1	0	0	8	7	59	48	52	162	79	96	273	0	1	0
ACTN3	5	6	4	15	20	29	14	18	35	15	8	22	6	11	2
ACTN4	7295	6799	6176	6999	7169	8534	13173	11952	10150	12171	11876	14798	5400	4749	5352
ACTR10	1983	1846	1622	1717	1739	1951	1998	1820	2059	1885	1577	1963	2050	1689	2341
ACTR1A	3496	3293	2837	3689	3521	4239	3067	2878	2952	2312	2123	2302	2591	2049	2698
ACTR1B	543	486	371	713	718	863	968	887	962	768	724	1189	334	244	327
ACTR2	11257	10288	9325	11382	10752	13257	13173	12819	11011	15066	14292	16764	10550	9020	11920
ACTR3	11367	10607	9619	13845	13190	15352	9169	8466	9670	8455	7699	8477	10526	9220	12688
ACTR3B	659	587	493	229	218	169	461	416	273	512	418	540	1278	1252	1390
ACTR5	373	368	294	227	228	309	250	236	263	336	293	470	341	243	361
ACTR6	752	667	618	489	457	548	825	711	572	1131	1062	1697	831	612	959
ACTR8	502	510	436	515	477	591	511	470	468	629	462	553	443	365	479
ACTRT2	0	0	0	0	0	0	0	0	0	0	1	0	0	0	0
ACTRT3	2	5	4	7	6	13	16	11	19	22	23	39	9	10	12
ACVR1	1115	1127	932	1094	1261	1224	1704	1534	1224	1702	1611	1694	933	778	1073
ACVR1B	2291	2209	2104	412	394	469	440	404	439	504	505	736	2285	1770	2232
ACVR1C	1	0	3	36	12	21	16	10	19	9	0	3	2	0	1
ACVR2A	545	525	500	182	208	246	320	262	240	497	407	487	415	350	488
ACVR2B	84	64	68	147	138	187	187	163	254	185	165	205	87	72	96
ACVRL1	57	56	56	30	31	20	30	14	26	25	26	49	57	45	54
ACY1	316	314	298	312	401	472	2102	2076	1111	1710	1425	1772	311	245	273
ACYP1	107	118	88	77	73	109	206	193	146	177	164	216	83	90	105
ACYP2	181	192	186	128	128	137	103	102	116	88	98	122	144	120	156
ADA	93	70	72	75	65	110	34	32	80	17	18	31	60	45	78
ADA2	0	0	0	0	0	0	0	0	0	0	0	1	0	0	0
ADAD1	0	0	0	0	0	0	0	0	0	0	0	0	0	0	0
ADAD2	0	0	0	0	0	0	0	0	2	2	0	1	0	0	0
ADAL	321	292	311	284	258	313	377	317	218	318	267	290	331	291	349
ADAM10	5834	5395	5181	5099	4982	5622	5764	5231	4845	4866	4305	4339	5590	5121	6852
ADAM11	39	49	30	14	25	59	77	73	122	56	67	113	23	18	35
ADAM12	360	360	310	2822	2897	3076	1138	1065	1721	481	476	362	113	112	103
ADAM15	1039	973	784	103	128	119	463	416	270	424	396	397	712	641	670
ADAM17	2909	2812	2449	3031	3088	3329	2840	2495	2647	3526	2965	3639	2298	1899	2705
ADAM18	17	15	9	0	0	0	1	1	0	2	1	2	36	26	27
ADAM19	2627	2504	2147	3854	3978	3649	1399	1366	2024	539	559	489	2510	2355	2608
ADAM21	2	2	0	0	0	0	2	0	1	2	2	0	0	0	2
ADAM22	9	11	4	8	9	0	35	35	14	21	33	48	11	5	17
ADAM23	1	2	0	0	1	4	4	4	6	1	2	6	1	1	4
ADAM28	1	2	5	423	739	1086	5519	4846	5391	4579	4263	3931	5	0	2
ADAM32	11	17	13	19	10	19	33	39	36	7	16	18	23	12	21
ADAM33	165	133	99	76	78	47	63	49	112	53	46	57	77	73	81
ADAM7	1	0	0	0	1	1	10	5	7	4	2	1	0	0	0
ADAM8	451	378	380	2142	2154	2206	922	1056	954	440	402	467	175	154	223
ADAM9	6223	5835	5598	8454	8293	9005	8511	7773	7196	6745	5961	5930	6509	5766	7686
ADAMDEC1	0	0	0	0	8	5	76	66	69	33	12	10	1	0	0
ADAMTS1	6319	6192	6021	854	835	876	669	603	782	739	632	562	11952	10373	12819
ADAMTS10	321	308	235	205	260	174	65	44	112	45	63	117	208	208	180
ADAMTS12	5	1	1	196	247	153	83	86	141	41	47	44	7	3	4
ADAMTS13	33	42	31	0	0	1	0	0	5	4	5	19	14	16	18
ADAMTS14	208	245	204	372	437	302	220	224	246	163	148	264	48	43	50
ADAMTS15	2675	2647	2226	63	58	24	217	219	220	89	65	128	1250	1193	1236
ADAMTS16	49	41	30	0	0	4	0	0	1	1	8	3	1	2	0
ADAMTS17	167	162	109	8	8	8	21	36	20	29	26	38	91	84	83
ADAMTS18	10	24	19	0	0	1	7	10	2	0	1	3	16	14	24
ADAMTS19	0	0	0	4	19	17	71	82	100	25	21	45	0	0	0
ADAMTS2	1573	1460	1169	1929	2089	2094	1725	1608	1489	810	615	649	521	476	566
ADAMTS20	49	42	52	10	5	15	11	7	3	23	29	62	29	18	52
ADAMTS3	1285	1203	1094	1044	974	811	547	471	342	300	254	226	1731	1523	1920
ADAMTS4	10	4	7	150	191	186	62	69	155	23	42	74	10	6	10
ADAMTS5	40	44	36	961	900	479	908	727	935	410	318	230	22	21	39
ADAMTS6	1032	1012	886	850	798	716	95	87	267	64	71	130	987	879	1177
ADAMTS7	798	666	583	679	815	709	956	888	1478	289	247	371	311	215	253
ADAMTS8	10	18	16	8	8	4	11	14	6	11	11	11	14	4	11
ADAMTS9	2347	2089	1939	2980	3057	2668	1625	1635	714	596	526	521	3512	3303	4008
ADAMTSL1	169	119	109	284	183	167	8	9	9	31	27	39	42	38	54
ADAMTSL2	2	1	4	6	10	1	43	24	9	33	35	26	0	0	0
ADAMTSL3	16	9	27	19	22	16	97	71	52	58	56	52	10	12	17
ADAMTSL4	1135	1110	931	579	683	664	1805	1888	816	1776	1487	1512	2011	1888	1982
ADAMTSL5	34	28	29	384	408	433	163	169	257	103	118	129	10	16	21
ADAP1	432	406	344	326	337	410	206	194	206	122	99	149	354	286	311
ADAP2	27	37	29	66	74	61	89	121	63	69	63	73	45	52	53
ADAR	7843	7242	6214	2310	2593	2710	1820	1682	1685	3535	3262	4118	7522	6123	7931
ADARB1	370	326	293	320	294	403	368	369	284	218	217	198	260	206	256
ADARB2	0	0	0	1	1	0	0	0	0	0	2	1	0	0	1
ADAT1	246	250	224	183	190	264	454	374	353	463	452	623	236	250	332
ADAT2	186	168	130	239	190	217	182	149	160	201	182	209	147	138	175
ADAT3	0	0	0	0	0	0	0	0	0	0	0	0	0	0	0
ADCK1	59	34	41	64	51	66	27	41	27	19	21	16	36	21	20
ADCK2	241	241	220	135	161	200	328	321	259	261	232	294	197	127	156
ADCK5	734	631	551	1201	1090	1316	619	599	816	369	281	317	541	423	541
ADCY1	0	0	0	11	13	20	8	10	8	4	5	16	0	1	1
ADCY10	3	8	7	1	2	4	4	5	2	7	10	15	3	7	3
ADCY2	155	149	144	376	356	546	167	111	264	105	123	247	103	94	137
ADCY3	112	94	102	771	723	744	155	162	104	134	137	100	83	74	86
ADCY4	70	52	51	18	12	18	43	41	39	151	116	292	41	47	42
ADCY5	0	0	0	0	2	1	3	1	0	6	3	5	0	0	1
ADCY6	1796	1886	1647	856	957	1048	878	944	1069	738	711	816	2221	1913	2274
ADCY7	264	260	195	374	386	439	337	411	363	275	268	259	376	340	350
ADCY8	0	0	0	2	2	4	11	3	5	21	31	31	0	0	0
ADCY9	390	338	317	325	281	313	266	233	249	255	207	295	267	216	264
ADCYAP1	14	5	0	4369	4434	2935	424	352	545	412	521	917	4	11	3
ADCYAP1R1	4	3	7	2	1	2	0	2	1	3	5	13	3	3	2
ADD1	2241	2007	1601	1834	1814	2229	2185	2026	2181	2279	2064	3227	1355	1197	1409
ADD2	36	24	14	235	194	275	308	305	359	267	299	609	18	17	13
ADD3	1760	1531	1408	1468	1539	1518	1748	1516	2136	1547	1315	1820	1634	1537	1975
ADGB	3	0	1	1	0	1	6	3	0	0	2	0	0	2	1
ADGRA1	0	0	0	1	3	0	2	2	1	5	1	13	0	1	0
ADGRA2	757	677	512	1858	2113	1905	1177	1053	1262	745	701	1242	242	260	277
ADGRA3	867	769	687	1040	1039	1207	1002	814	1258	1306	1304	1719	571	521	661
ADGRB1	0	0	0	6	8	12	16	21	12	7	22	32	0	0	0
ADGRB2	121	116	118	51	37	41	14	22	27	15	11	23	49	38	41
ADGRB3	3	2	2	3	1	4	8	0	17	11	7	13	1	1	1
ADGRD1	2504	2238	2192	2	1	1	3	3	1	8	6	5	2560	2307	2588
ADGRE1	1	1	0	0	0	0	0	0	0	0	0	0	5	5	2
ADGRE2	0	0	0	0	0	0	0	0	0	0	0	0	0	0	0
ADGRE3	0	0	0	0	0	0	0	0	0	0	0	0	0	0	0
ADGRE5	529	508	412	526	572	626	545	462	742	609	632	874	466	394	560
ADGRF1	12	9	8	93	98	193	149	132	263	64	75	70	68	48	72
ADGRF2	2	0	0	5	14	18	10	7	15	13	16	13	0	0	1
ADGRF3	2	1	4	1	4	16	32	57	36	25	36	62	1	4	1
ADGRF4	42	35	54	47	78	101	96	73	27	231	227	120	40	33	32
ADGRF5	3	5	3	42	63	142	158	143	606	48	55	58	5	4	1
ADGRG1	14	23	20	266	353	508	851	849	774	894	830	1176	10	6	7
ADGRG2	0	0	0	164	216	281	216	183	409	271	245	395	0	1	1
ADGRG3	0	0	0	0	0	0	0	0	0	0	0	0	0	0	0
ADGRG5	0	0	0	0	0	0	0	0	0	0	0	0	0	0	0
ADGRG6	286	224	212	245	387	489	269	171	467	143	157	247	517	391	572
ADGRG7	317	269	260	9	7	4	5	0	4	2	7	8	310	304	335
ADGRL1	487	414	350	60	78	80	79	88	141	121	118	200	293	200	228
ADGRL2	49	41	46	1803	1891	1976	1646	1429	1928	1869	1759	1988	40	45	65
ADGRL3	117	121	98	277	256	296	201	174	207	125	118	180	66	68	86
ADGRL4	30	25	17	1	1	1	2	3	6	2	2	7	17	12	25
ADGRV1	24	24	27	16	23	30	39	30	19	22	18	16	16	11	13
ADH1C	0	0	0	0	0	0	0	0	0	0	0	0	0	0	0
ADH7	0	0	0	0	0	0	0	0	0	0	0	0	0	0	0
ADHFE1	104	97	73	130	137	198	671	525	337	407	429	461	63	70	66
ADI1	1356	1322	1164	1568	1376	1606	1034	1067	1002	825	853	1171	976	837	962
ADIG	1	1	0	1	0	4	5	8	7	16	10	22	0	1	1
ADIPOQ	25	32	14	0	1	4	0	7	1	5	4	5	30	27	41
ADIPOR1	771	746	607	798	897	978	953	892	778	1029	1062	1317	524	473	536
ADIPOR2	972	933	849	836	846	921	795	665	637	554	514	626	717	597	610
ADIRF	276	271	203	14	4	8	68	44	23	20	20	16	267	270	254
ADK	1638	1575	1319	1234	1168	1239	2276	2195	1077	2187	2101	2193	1368	1207	1571
ADM	2038	2078	2000	14493	16913	10933	4756	4531	4241	5462	4806	5155	6527	5808	7001
ADM2	3	3	1	25	33	48	195	212	231	20	17	21	25	7	29
ADM5	6	7	8	26	7	19	9	10	13	13	7	11	3	1	1
ADNP2	1007	948	788	597	539	661	724	631	660	851	765	906	755	682	748
ADO	1246	1123	1042	1600	1438	1520	1490	1333	1202	1245	1123	1466	1018	897	1119
ADORA1	32	35	13	7	5	12	10	1	34	1	3	7	1	5	5
ADORA2A	9	3	9	12	7	27	21	16	75	8	4	14	2	0	2
ADORA2B	472	382	379	249	240	224	171	134	83	197	193	190	435	306	399
ADORA3	0	0	1	0	0	3	3	0	4	0	3	4	0	0	2
ADPGK	1859	1687	1471	2493	2477	2627	1662	1592	1363	1660	1508	1650	1888	1665	2279
ADPRH	94	86	84	158	241	277	683	581	576	673	616	757	77	46	96
ADPRHL1	0	0	0	0	0	0	1	0	4	1	0	5	0	0	0
ADPRM	492	469	407	478	390	506	901	781	722	976	868	1023	399	429	444
ADPRS	194	173	136	256	257	292	257	240	271	299	312	473	100	101	107
ADRA1A	2	0	0	4	2	3	1	1	1	6	2	11	0	0	0
ADRA1B	20	27	14	10	12	29	0	3	3	8	6	2	8	5	6
ADRA1D	86	94	61	34	30	65	19	16	60	3	6	17	77	75	93
ADRA2A	1	0	2	3	6	22	1	2	6	13	6	12	3	0	1
ADRA2B	0	0	0	4	5	3	3	6	2	2	0	0	0	0	0
ADRA2C	0	0	0	2	6	6	6	9	1	16	10	19	0	0	0
ADRB1	29	37	37	55	42	33	5	3	4	19	23	39	13	13	11
ADRB2	2	5	5	115	116	185	110	107	63	178	178	210	2	2	2
ADRB3	3	1	0	14	17	17	2	5	3	9	12	42	0	1	3
ADRM1	964	883	772	732	741	844	481	491	565	439	432	523	652	521	625
ADSL	696	613	500	977	848	1004	871	801	730	728	601	721	546	452	550
ADSS1	691	617	582	240	292	334	1120	1041	822	653	615	709	723	607	737
ADSS2	1227	1180	993	1482	1564	1867	1932	1774	1459	2421	2337	2775	1372	1247	1543
AEBP1	9677	9071	7694	6822	6748	6048	5708	5803	7307	3194	2654	1982	8351	6809	8770
AEBP2	1417	1429	1205	1797	1983	1874	1273	1130	1269	1464	1384	1868	1194	1043	1375
AEN	2041	1795	1632	1354	1206	1574	1082	961	891	1859	1628	2129	1139	980	1208
AFAP1	1165	1048	965	2342	2359	2924	1543	1404	2300	1396	1212	2060	759	676	797
AFAP1L1	52	42	47	200	133	202	79	68	134	37	58	63	50	42	54
AFAP1L2	688	638	540	361	366	503	491	619	640	388	351	419	467	403	511
AFDN	2867	2639	2261	1503	1823	2500	2510	2376	3314	2451	2062	2372	2386	2036	2543
AFF1	1425	1229	1118	1211	1199	1265	1205	1091	1006	1502	1408	1821	1293	1244	1667
AFF2	180	144	148	418	446	552	546	447	404	489	438	394	145	187	292
AFF3	99	74	49	162	173	186	123	110	125	255	149	136	72	70	107
AFF4	6427	5816	5395	4228	4235	4563	5004	4638	4438	6019	5335	6505	6247	5306	7564
AFG1L	213	202	164	82	64	95	95	95	91	96	86	108	256	198	258
AFG3L2	2475	2232	1898	2111	2140	2446	2740	2433	2301	2398	2294	2943	2084	1689	2198
AFM	1	2	1	0	0	0	2	0	0	0	4	0	0	0	1
AFMID	66	70	62	87	104	78	156	140	69	84	74	111	63	47	62
AFTPH	2220	2143	1832	629	628	810	1088	1023	881	1636	1443	1883	2215	1791	2375
AGA	987	931	849	451	436	425	431	414	411	361	281	379	874	718	938
AGAP1	684	617	544	1367	1369	1414	1852	1720	1455	1140	992	741	444	447	541
AGAP2	2	5	3	17	16	12	1	5	4	6	1	4	3	0	2
AGAP3	329	314	269	306	280	303	257	237	303	215	240	408	208	173	233
AGBL1	0	0	0	0	0	0	0	0	0	0	0	0	0	0	0
AGBL2	33	28	28	31	35	27	75	42	49	31	20	43	21	17	20
AGBL3	12	5	8	38	22	27	82	70	55	42	51	81	9	8	10
AGBL5	216	187	144	167	147	159	245	247	204	217	190	229	154	110	127
AGER	7	6	8	13	26	17	56	40	34	73	61	69	9	4	7
AGFG1	1992	1792	1622	1642	1589	1812	1253	1174	1407	1518	1381	1721	1728	1428	1975
AGFG2	433	346	308	392	388	392	404	368	267	344	312	358	292	218	316
AGGF1	2056	1856	1730	2048	1921	2311	1887	1691	1941	1735	1495	2102	1969	1785	2480
AGK	401	363	289	259	310	371	500	451	402	424	386	378	302	217	295
AGL	1613	1501	1402	874	871	976	1588	1298	1134	1003	925	1155	1294	1182	1606
AGMAT	2	2	2	1	7	5	4	2	5	0	3	5	1	1	0
AGMO	1	0	0	42	49	142	270	298	435	81	45	105	1	1	0
AGO2	2958	2653	2389	3739	3268	3981	2593	2180	2153	3084	2881	3268	2678	2272	2960
AGO3	1685	1556	1352	1303	1279	1474	1777	1560	1453	1290	1248	1410	1510	1299	1883
AGO4	702	759	540	266	329	379	524	470	746	327	315	423	805	737	846
AGPAT1	1364	1240	1024	787	869	983	1685	1530	1567	1170	1174	1341	886	715	969
AGPAT2	298	250	191	254	318	491	814	706	881	731	685	995	175	112	140
AGPAT3	1371	1264	1145	1313	1242	1415	886	847	901	749	694	811	1205	1005	1254
AGPAT4	110	113	97	125	95	113	61	61	63	31	43	98	63	58	65
AGPAT5	546	482	429	1271	1109	1529	925	848	646	866	790	916	354	305	410
AGPS	2051	1942	1709	2097	2023	2489	1734	1644	1660	1074	918	1091	2044	1688	2321
AGR2	0	1	0	33	53	113	89	80	89	51	40	64	0	0	0
AGR3	0	0	0	9	14	7	55	43	24	16	12	1	0	0	0
AGRN	8584	7985	6055	1141	1652	2138	2895	3088	2667	4130	3622	3855	2521	2189	2227
AGT	5	3	6	9	4	15	5	6	6	7	4	1	3	4	6
AGTPBP1	245	228	189	369	352	384	343	301	417	199	186	220	257	244	286
AGTR1	0	0	0	230	221	201	387	329	102	214	182	96	1	1	0
AGTR2	1	1	0	0	0	0	1	0	0	0	0	0	0	1	1
AGXT	2	0	1	1	1	1	4	5	0	0	3	0	1	0	0
AGXT2	2	5	4	6	0	6	2	1	1	1	0	0	5	1	9
AHCTF1	2021	1781	1728	2396	2278	2727	1499	1305	1330	2010	1924	2086	1880	1595	2326
AHCY	1153	1013	904	3136	2713	3739	1983	1842	1687	1554	1499	1714	705	649	673
AHCYL1	3208	2954	2765	3005	3015	3012	3067	2660	2071	2899	2701	2885	2910	2467	3575
AHCYL2	628	544	537	384	399	370	776	784	493	436	391	482	458	374	503
AHDC1	521	479	428	445	470	487	612	622	647	657	550	725	211	218	251
AHI1	554	486	459	653	544	582	490	403	364	377	298	410	574	483	792
AHNAK	50121	46402	39896	72403	70968	89319	93225	91001	90814	73612	70208	84317	33371	31307	38241
AHNAK2	820	713	576	558	684	798	2851	2810	2894	1928	1980	2673	358	330	369
AHR	760	708	665	2592	2925	2562	3498	3042	3471	3087	2589	3032	805	688	1058
AHRR	44	40	27	301	311	367	307	244	404	178	135	200	12	30	27
AHSA1	1456	1375	1285	1971	1696	2141	1279	1180	1214	1278	1217	1430	1306	981	1344
AHSA2P	533	483	442	544	492	584	251	215	368	264	252	275	401	316	441
AHSG	0	0	0	77	101	152	35	23	66	34	28	25	0	0	1
AICDA	1	1	0	0	0	0	0	0	0	0	0	0	1	0	1
AIDA	5909	5528	4588	5901	5895	6854	5019	4460	5429	5543	5071	5550	6139	5135	7072
AIF1	8	11	6	6	4	4	10	10	12	9	10	15	10	8	10
AIF1L	817	788	686	920	920	846	807	839	445	257	180	169	251	234	311
AIFM1	1013	935	870	935	915	978	1002	895	865	849	641	880	1065	865	1148
AIFM2	399	322	277	438	463	491	401	372	361	350	335	372	243	208	273
AIFM3	5	7	7	4	4	8	34	18	20	17	13	20	4	5	1
AIG1	231	199	193	186	188	260	184	169	232	130	121	215	185	171	227
AIMP1	1389	1286	1118	1214	1147	1417	1516	1402	1358	1430	1401	1732	1484	1216	1651
AIMP2	453	474	408	554	542	634	278	236	234	281	262	279	308	276	331
AIPL1	0	0	0	0	0	0	0	0	0	0	0	0	0	0	0
AIRE	0	0	0	1	1	0	3	0	4	0	1	1	0	0	0
AJAP1	0	0	0	20	23	21	2	0	8	3	3	7	0	0	0
AJM1	4	4	3	3	4	8	8	1	2	9	8	4	4	3	7
AJUBA	2658	2438	2162	1107	1135	1338	1381	1225	1146	1237	1116	1135	2350	2001	2670
AK1	124	107	76	222	255	235	166	148	195	104	139	182	40	37	38
AK2	9898	9364	8401	2630	2589	2936	3559	3323	2304	4827	4317	5096	8897	7214	9434
AK3	758	701	722	868	814	1005	1416	1202	1487	1675	1564	1748	1006	709	1194
AK4	1484	1277	1475	2713	3028	1828	927	811	707	591	599	685	3069	2751	3874
AK5	3	13	12	6	4	11	13	3	25	19	19	33	8	9	11
AK6	183	163	126	235	201	233	256	290	160	312	314	249	121	123	192
AK7	19	20	15	10	9	9	39	41	52	47	38	102	12	10	12
AK8	49	36	37	82	65	65	180	148	148	100	110	142	32	55	35
AK9	4	4	6	1	0	6	10	2	21	0	1	4	13	4	4
AKAIN1	0	0	0	5	8	16	29	15	9	56	53	104	0	0	0
AKAP1	818	750	747	819	857	1088	1304	1220	832	1554	1383	1594	593	508	529
AKAP10	1123	1075	919	883	815	1003	841	825	771	1052	987	1251	971	872	1036
AKAP11	4679	4316	4066	4755	4662	5359	4633	4140	4297	4537	3813	4378	6342	5253	7617
AKAP12	1108	1073	838	1128	913	1068	1923	1618	1590	1548	1527	1771	500	489	507
AKAP13	3150	2922	2435	2416	2751	2860	3180	2834	3372	3286	3300	4779	1892	1565	2026
AKAP14	0	0	0	1	0	0	4	2	2	2	3	1	0	1	1
AKAP17A	396	379	293	325	357	398	225	229	251	249	250	312	232	209	240
AKAP3	1	0	1	0	0	1	1	5	0	2	2	3	0	0	0
AKAP4	22	10	8	31	38	23	43	31	57	47	37	53	14	3	10
AKAP5	280	255	267	57	87	59	328	270	170	189	177	195	264	216	323
AKAP6	155	139	114	33	60	69	62	74	139	40	33	73	94	64	99
AKAP7	164	142	105	92	82	66	232	180	77	219	180	183	132	135	174
AKAP8	949	889	818	839	794	1012	627	632	735	824	852	982	781	660	834
AKAP8L	720	776	625	508	502	525	503	529	512	650	589	685	698	606	790
AKAP9	2423	2050	2051	1769	1828	1893	2025	1617	1840	2076	1761	2223	2442	2185	3238
AKIP1	349	354	283	366	310	374	446	406	308	456	377	413	286	237	304
AKIRIN1	845	779	752	711	711	908	662	557	625	686	609	723	918	856	1120
AKIRIN2	437	434	382	405	445	570	892	746	607	1451	1343	1643	531	447	562
AKNA	186	199	141	194	229	268	695	679	583	823	615	747	137	83	132
AKNAD1	4	3	6	3	4	0	4	5	8	6	5	6	1	3	8
AKR1A1	946	859	785	1140	1279	1157	1167	1106	871	775	752	1017	793	630	837
AKR1B1	555	575	481	1199	1045	1079	631	572	943	563	493	853	386	326	386
AKR1D1	3	0	0	0	0	0	0	1	0	0	0	1	0	0	0
AKR1E2	662	651	611	550	557	775	1261	1238	1335	1108	925	1388	661	569	775
AKR7A2	252	212	172	187	159	189	217	203	145	198	222	283	69	63	86
AKT1	2111	1824	1559	3151	3020	3330	1368	1278	1412	1303	1155	1417	1645	1206	1519
AKT1S1	737	644	607	500	491	571	339	302	407	269	286	343	441	341	469
AKT2	1458	1359	1161	1077	1031	1201	890	885	1117	635	617	844	937	771	968
AKT3	625	573	534	2555	2713	2575	2518	2068	3863	1625	1319	1472	860	791	1018
ALAD	77	51	56	126	136	137	221	250	133	154	117	182	40	31	36
ALAS1	1836	1658	1390	769	779	998	2392	2203	1413	1951	1843	2130	1020	901	1007
ALAS2	1	0	1	1	2	2	3	0	0	3	1	0	1	0	1
ALB	127	140	125	1	0	1	93	71	29	53	31	78	156	170	235
ALCAM	1453	1264	1278	5462	5185	6403	2394	2227	3511	1694	1672	2211	1052	818	1366
ALDH16A1	321	311	276	251	256	247	128	96	100	72	73	117	173	146	154
ALDH18A1	2181	1988	1846	2744	2711	2538	1009	1026	1170	969	846	1021	1488	1324	1708
ALDH1A1	141	171	124	1119	1483	2243	1768	1722	2028	1312	1346	1814	525	489	605
ALDH1A2	2688	2475	1997	924	852	1104	1681	1362	2302	563	412	476	1846	1595	1822
ALDH1A3	4900	4573	3766	438	460	590	124	139	100	186	187	179	3609	3244	3648
ALDH1B1	0	0	0	0	0	0	0	0	0	0	0	0	0	0	0
ALDH1L1	1	0	3	2	2	2	33	32	40	9	6	16	1	0	4
ALDH1L2	2437	2134	2000	1799	1766	1504	3272	3018	3592	1023	692	775	2635	2876	2920
ALDH2	1927	1851	1415	677	578	721	2102	2095	1768	1494	1534	2267	818	814	848
ALDH3A1	0	0	0	0	0	1	1	1	3	2	4	3	0	0	0
ALDH3A2	1486	1354	1202	623	561	597	803	736	757	514	481	736	912	800	956
ALDH3B1	944	823	705	199	205	187	641	563	481	327	298	444	669	551	616
ALDH4A1	2035	1917	1600	1056	1102	1382	2725	2978	2100	1771	1450	1370	775	648	750
ALDH5A1	784	762	641	711	701	825	1182	1087	1104	820	879	932	635	598	731
ALDH6A1	2661	2375	2043	921	1016	1148	2124	1736	2027	1394	1257	1755	2069	1747	2194
ALDH7A1	2213	2031	1742	1908	1714	2152	2574	2199	1868	2742	2413	3632	1681	1566	1856
ALDH8A1	6	13	9	2	4	3	3	1	7	8	2	12	37	27	34
ALDH9A1	1913	1725	1467	1254	1263	1167	2484	2225	2137	1299	1143	1328	1828	1563	2048
ALDOA	6905	6279	6009	10741	11738	10588	14339	13976	8936	10479	10168	12880	6822	5468	6595
ALDOB	14	15	12	6	10	8	28	13	14	28	35	52	22	13	32
ALDOC	297	297	229	191	255	158	146	159	139	101	105	245	147	131	135
ALG1	405	381	339	280	243	295	227	242	230	243	208	300	225	199	223
ALG11	741	673	651	573	682	788	814	693	578	823	655	937	686	599	814
ALG12	569	517	474	299	350	478	305	288	343	257	233	383	302	322	335
ALG13	521	556	488	397	301	338	419	362	446	317	217	292	554	463	683
ALG14	226	228	218	275	231	261	142	131	133	99	101	99	175	150	189
ALG2	462	372	333	333	327	411	389	292	389	319	305	371	374	312	401
ALG3	265	222	180	163	149	195	224	194	194	196	174	207	126	109	134
ALG5	1120	950	905	608	602	711	644	560	498	734	703	858	1187	1007	1265
ALG6	411	345	350	307	342	439	336	336	374	259	205	267	352	317	444
ALG8	286	263	254	261	259	337	290	267	261	249	206	270	253	239	292
ALG9	749	670	600	666	594	737	666	608	641	408	348	424	556	449	631
ALK	2	0	1	12	6	11	4	1	1	5	2	4	0	0	0
ALKAL1	1	5	0	30	22	40	3	1	3	7	10	1	2	4	3
ALKAL2	0	0	0	12	18	23	145	116	185	94	113	162	1	0	0
ALKBH1	548	508	407	366	404	467	351	284	306	535	456	530	489	382	547
ALKBH2	113	119	98	98	110	101	145	120	119	100	86	130	114	93	154
ALKBH3	346	289	269	227	225	268	355	280	321	458	395	503	232	234	297
ALKBH4	129	99	79	80	66	94	70	90	83	102	59	125	59	61	68
ALKBH5	1206	1116	1015	1121	1228	1294	860	800	743	1190	1049	1537	900	832	1024
ALKBH6	203	207	161	88	104	121	356	331	276	215	254	335	157	160	142
ALKBH7	99	88	76	104	86	78	182	190	159	187	169	210	83	48	71
ALKBH8	504	541	402	304	271	321	323	279	311	292	284	372	500	436	553
ALLC	0	0	0	0	0	0	0	1	0	0	0	0	0	0	0
ALMS1	679	561	567	759	808	914	1053	929	972	983	866	1042	767	688	867
ALOX12	47	55	36	587	655	550	291	264	259	343	250	342	25	16	18
ALOX12B	0	0	0	2	0	2	0	1	0	0	0	1	0	0	0
ALOX15	3426	3593	2068	1	0	1	6	1	4	1	3	4	1374	1668	1170
ALOX5	0	1	0	0	1	2	6	5	2	6	7	1	0	0	0
ALOXE3	0	0	0	1	0	0	4	4	1	12	17	43	0	1	0
ALPK1	721	665	561	141	129	165	357	334	472	388	388	400	722	652	816
ALPK2	2	15	9	9	21	9	21	18	17	42	28	47	19	23	25
ALPK3	256	282	246	148	162	199	59	46	110	56	74	120	164	143	207
ALPL	1	0	0	15	50	76	40	37	43	48	61	63	0	0	0
ALS2	1893	1671	1503	1404	1422	1567	1840	1638	1734	1638	1458	1728	1157	1024	1366
ALS2CL	451	405	359	153	205	196	230	265	304	311	301	325	236	222	252
ALX1	370	354	298	202	122	168	121	98	198	211	224	270	403	347	533
ALX3	34	35	29	9	1	8	2	5	5	4	1	6	15	16	12
ALX4	0	0	0	4	1	4	14	14	8	30	49	58	0	0	0
ALYREF	663	656	505	1138	1073	1295	488	442	378	742	788	1061	422	405	456
AMACR	539	558	406	270	253	335	372	363	277	370	369	442	516	404	533
AMBN	0	0	2	1	2	3	6	5	1	10	5	2	0	1	0
AMBRA1	750	684	578	349	419	468	611	558	519	662	597	900	443	393	478
AMD1	3633	3486	3297	4997	4831	5966	3033	2700	2273	4561	3872	4624	5758	4748	6883
AMDHD1	29	32	30	32	23	30	21	14	33	9	6	21	19	21	33
AMDHD2	321	299	280	89	101	144	378	365	331	422	375	721	169	117	111
AMELX	3	2	1	0	0	0	0	0	0	0	0	0	0	0	0
AMER1	578	511	486	635	627	695	954	817	817	726	626	729	492	425	583
AMER2	0	0	0	15	19	7	45	29	6	48	47	59	0	1	0
AMER3	55	60	60	2	10	12	1	0	0	0	1	0	20	15	18
AMFR	4495	4282	3653	3213	3103	3602	2983	2872	2654	3729	3535	4287	3513	3018	3799
AMH	1	0	0	5	7	3	5	3	0	2	0	0	0	0	0
AMHR2	34	29	30	42	35	37	193	149	94	174	125	130	14	13	14
AMIGO1	85	71	68	38	33	52	28	20	58	39	60	122	66	58	90
AMIGO2	216	189	141	172	235	273	164	140	245	235	195	314	132	102	147
AMIGO3	51	61	50	61	74	64	48	40	45	65	89	109	41	21	21
AMMECR1	2777	2637	2499	719	723	880	815	763	576	1029	907	896	3899	3484	4284
AMMECR1L	1316	1160	1067	1250	1171	1400	748	717	829	859	738	975	1218	1113	1367
AMN	3	4	6	5	9	4	33	18	14	27	14	21	4	3	0
AMN1	621	523	489	231	226	247	527	593	511	361	272	300	449	383	593
AMOT	1229	1107	1045	370	530	642	861	818	1378	544	609	809	2932	2468	3253
AMOTL1	2779	2509	2249	2608	2659	3035	2636	2560	2352	1980	2021	2227	1503	1273	1503
AMOTL2	2553	2508	2203	1729	1784	2272	2397	2264	1989	2750	2450	2639	2231	1917	2150
AMPD1	0	0	2	2	0	4	4	0	4	9	4	9	0	0	0
AMPD2	2009	1746	1635	1072	1048	1114	809	730	814	795	829	936	1122	773	1104
AMPD3	66	64	50	199	202	260	594	461	225	445	363	336	78	65	71
AMPH	0	0	0	0	2	3	3	5	3	4	5	5	0	0	0
AMT	130	102	99	111	117	107	514	493	458	203	171	117	69	61	67
AMTN	0	0	0	0	0	0	2	0	0	0	0	1	0	0	0
AMZ1	4	3	5	1	2	1	2	6	2	5	6	4	3	2	2
AMZ2	416	406	377	233	219	214	331	274	321	242	221	301	276	238	334
ANAPC1	798	731	669	1860	1703	2052	1022	966	981	840	733	977	638	544	702
ANAPC10	151	147	119	188	136	199	218	190	175	274	296	397	146	98	138
ANAPC11	227	211	155	165	173	185	373	400	318	314	322	427	126	131	137
ANAPC13	337	295	295	312	254	303	347	358	282	280	290	356	373	329	424
ANAPC15	0	0	0	0	0	0	0	0	0	0	0	0	0	0	0
ANAPC16	457	435	426	419	364	394	383	365	318	367	316	363	421	390	488
ANAPC2	297	335	245	360	363	440	384	368	311	355	295	398	202	125	215
ANAPC4	1070	999	854	994	885	1140	1097	897	820	908	778	994	1033	921	1177
ANAPC5	401	409	370	546	500	635	737	634	542	566	549	582	417	360	424
ANAPC7	1880	1611	1549	1711	1748	2042	1662	1586	1459	1467	1300	1321	1606	1409	1784
ANGEL1	185	148	149	181	184	156	258	194	173	276	293	436	103	94	103
ANGEL2	1063	940	894	886	852	1024	1437	1390	1250	1341	1063	1352	1065	911	1238
ANGPT1	48	44	44	287	228	234	496	552	959	193	185	136	52	24	49
ANGPT2	12	3	1	6	9	7	5	10	27	18	29	39	4	1	1
ANGPT4	59	60	28	1	13	8	32	40	31	23	15	3	41	48	22
ANGPTL1	163	146	150	66	52	29	18	17	4	20	13	3	247	189	298
ANGPTL2	2311	2197	1709	2751	2970	3034	1008	911	1349	951	944	1660	1014	913	987
ANGPTL3	0	0	0	0	0	0	0	1	1	0	0	0	2	0	0
ANGPTL4	117	106	110	238	294	228	135	132	73	168	124	223	91	57	92
ANGPTL5	0	0	1	0	0	0	0	1	0	0	0	0	8	3	12
ANGPTL6	18	13	21	15	17	11	38	30	28	25	16	17	7	8	6
ANGPTL7	2	3	1	7	1	4	6	5	6	3	2	4	2	3	1
ANGPTL8	0	0	1	0	0	0	0	0	0	1	1	1	0	0	0
ANHX	0	0	0	0	0	0	0	0	0	0	0	0	0	0	0
ANK1	2	0	4	6	6	7	48	13	27	53	51	86	0	2	2
ANK2	489	351	335	266	188	220	383	386	418	355	347	550	310	275	377
ANK3	653	540	578	553	542	633	1442	1280	1345	1094	1005	1013	631	557	749
ANKAR	30	24	21	6	13	14	8	16	9	16	10	13	8	13	22
ANKDD1A	0	0	0	0	0	0	0	2	3	1	1	3	0	0	0
ANKDD1B	11	11	16	0	2	0	3	1	0	1	0	0	1	3	3
ANKEF1	60	56	67	3	2	7	7	7	8	2	0	2	80	64	95
ANKFN1	0	0	0	0	0	0	0	0	0	0	0	0	0	0	0
ANKFY1	2766	2552	2299	2045	2077	2712	2705	2506	2380	3161	3097	3917	2395	2092	2585
ANKH	1664	1440	1300	1679	1566	2282	1640	1627	2571	948	989	1213	697	615	747
ANKIB1	1680	1566	1452	1486	1404	1424	1282	1200	1117	1215	1090	1249	1591	1348	1962
ANKK1	0	0	0	0	0	0	0	0	0	0	0	0	0	0	0
ANKLE1	6	7	3	50	57	68	0	1	3	2	6	4	8	7	6
ANKLE2	1459	1349	1140	1193	1207	1498	1240	1266	1116	1536	1418	1797	1155	991	1238
ANKMY1	1	2	6	5	6	6	19	13	12	7	13	8	1	7	4
ANKMY2	1396	1337	1230	738	733	776	941	851	787	1655	1600	1905	2226	1762	2676
ANKRA2	495	439	386	289	355	358	609	543	502	847	729	882	551	470	591
ANKRD1	16959	15550	15263	388	403	582	41	47	246	44	60	144	20729	16404	23890
ANKRD10	879	755	669	758	715	692	765	727	852	342	292	379	785	630	799
ANKRD11	3377	3167	2576	2472	2620	3052	2279	2049	2453	2843	2596	3385	3050	2538	3337
ANKRD12	4105	3725	3534	2150	1996	2183	3756	3114	2628	3577	3400	3757	4330	3685	5569
ANKRD13A	1607	1445	1334	1040	1078	985	802	779	748	631	551	589	1373	1149	1472
ANKRD13B	293	312	220	203	222	224	144	156	214	96	122	131	150	90	165
ANKRD13C	1224	1053	976	1153	1075	1236	1162	1000	1038	1210	1123	1587	1214	999	1305
ANKRD13D	154	100	96	96	79	78	91	81	80	86	68	70	83	72	98
ANKRD16	233	211	155	132	125	141	352	309	253	242	225	273	206	153	188
ANKRD17	4802	4498	3733	2929	2853	3322	4029	3687	3218	4743	4685	5564	4144	3624	4886
ANKRD2	2	0	4	7	6	4	4	1	6	3	8	11	3	3	4
ANKRD22	257	255	224	158	147	274	984	889	667	784	771	718	210	213	233
ANKRD23	25	18	12	15	44	51	32	47	58	26	25	42	14	18	13
ANKRD24	34	23	21	4	2	5	8	4	0	1	3	5	6	9	9
ANKRD27	2032	1835	1581	1960	1847	1773	1261	1191	1210	1210	1166	1639	1684	1471	2026
ANKRD28	2609	2304	2224	5045	4848	5471	5046	4515	4392	4240	3722	4101	3929	3383	4792
ANKRD29	83	108	70	50	47	98	365	365	325	474	465	523	92	56	79
ANKRD31	12	9	9	4	9	10	16	10	16	6	20	26	4	7	17
ANKRD33	187	183	171	40	29	20	117	136	123	216	189	344	142	96	154
ANKRD33B	146	170	132	249	277	354	497	466	409	458	462	519	78	92	89
ANKRD34A	20	20	20	30	21	15	25	17	15	29	34	35	34	16	24
ANKRD34B	1	0	0	0	0	1	0	0	1	2	0	6	0	0	1
ANKRD34C	1	2	0	0	0	0	1	0	0	2	5	2	0	2	2
ANKRD35	34	38	27	32	36	33	99	113	46	76	72	91	43	50	60
ANKRD37	52	51	65	282	379	175	55	61	26	24	11	26	69	76	98
ANKRD39	108	85	73	118	111	151	119	109	87	93	86	90	33	38	47
ANKRD40	876	874	769	1033	1001	1166	678	620	773	601	523	681	715	620	782
ANKRD40CL	0	0	0	2	3	0	0	1	3	0	0	4	2	2	3
ANKRD42	649	585	538	459	419	454	583	544	544	608	534	717	621	549	704
ANKRD44	1175	1124	942	226	244	240	818	695	701	690	652	630	1409	1286	1543
ANKRD45	133	94	97	48	58	61	127	124	59	72	73	127	93	80	119
ANKRD46	770	797	652	583	571	750	1081	1007	972	1224	970	1390	757	607	792
ANKRD49	569	510	445	236	285	309	399	287	316	262	202	241	442	425	528
ANKRD50	1416	1210	1140	1942	1951	2366	3471	2910	2448	4109	3383	4072	897	725	1019
ANKRD52	1712	1596	1388	2097	2188	2633	1489	1364	1777	939	881	1104	933	752	963
ANKRD53	0	0	1	0	0	0	1	1	1	1	0	2	0	0	0
ANKRD54	387	335	280	316	361	286	328	288	212	261	251	301	248	238	313
ANKRD55	64	56	63	1	0	3	1	0	3	0	1	1	51	38	55
ANKRD6	36	14	18	183	172	229	233	180	262	153	157	217	15	7	14
ANKRD60	9	16	4	10	4	7	5	4	16	1	4	3	6	3	6
ANKRD61	68	64	34	71	58	67	59	60	50	85	56	90	44	41	50
ANKRD63	1	0	0	0	1	1	6	2	5	7	11	11	0	0	0
ANKRD65	0	0	0	3	2	1	19	31	9	22	21	6	0	0	0
ANKRD66	0	2	0	0	0	0	8	4	15	7	2	9	0	2	2
ANKRD7	19	6	13	7	7	9	25	17	6	21	17	26	7	10	18
ANKRD9	61	60	46	84	68	94	65	47	45	51	39	62	36	31	28
ANKS1A	665	619	581	543	612	598	677	680	608	783	763	816	576	459	571
ANKS1B	7	8	7	10	11	10	19	19	20	15	24	34	5	2	5
ANKS3	247	220	220	269	296	339	120	112	154	117	113	176	168	151	164
ANKS4B	18	8	4	1	9	3	3	4	12	9	5	9	8	10	14
ANKS6	233	228	208	138	158	169	175	190	196	175	156	168	178	168	196
ANKUB1	1	1	0	1	0	0	0	0	0	0	1	0	0	1	0
ANKZF1	430	378	351	366	378	410	392	310	290	329	279	368	385	235	373
ANLN	1986	1885	1807	8060	7118	8169	692	734	504	798	650	986	3526	2732	4220
ANO1	10	8	10	252	375	542	678	700	961	585	571	1049	20	10	16
ANO10	1129	1141	968	1566	1591	1703	2318	2244	1854	1504	1377	1476	925	811	1070
ANO2	0	0	0	6	0	1	9	5	7	2	16	14	0	0	0
ANO3	0	0	0	1	3	4	4	10	3	2	2	0	0	0	0
ANO4	8	3	11	0	0	0	0	2	1	0	4	0	4	2	5
ANO5	0	1	0	87	90	73	21	12	38	18	22	37	0	2	2
ANO6	2531	2268	2121	3105	3118	3654	3301	3136	3788	2253	2117	2273	2203	1977	2719
ANO8	1311	1148	1040	556	640	623	366	409	439	251	208	203	783	639	766
ANO9	47	39	33	60	65	96	226	259	214	89	70	86	56	44	67
ANOS1	0	0	0	4	1	10	21	17	31	19	20	60	0	0	0
ANP32A	1679	1625	1330	3370	3185	3120	2646	2537	2250	2534	2556	3335	2000	1725	2370
ANP32B	1945	1806	1490	4160	3742	4225	2092	1925	1989	1914	2015	2176	1916	1531	2111
ANP32E	1932	1693	1637	5132	4578	4989	3977	3641	2216	5478	5168	6286	2030	1753	2324
ANTKMT	111	127	94	142	164	142	144	134	101	52	71	84	74	39	63
ANTXR1	2642	2507	2078	857	884	809	3423	2932	5941	2002	1878	2867	1967	1643	2035
ANTXR2	2322	2084	2131	4067	3698	4219	3036	2781	3174	1332	1224	1355	1458	1153	1673
ANXA1	13572	12568	11487	24585	26479	34775	51055	45702	33268	56341	47685	46613	16199	14209	18009
ANXA10	0	0	0	0	0	0	0	1	0	0	0	0	0	0	0
ANXA11	2867	2622	2283	1904	1946	2228	4530	3915	3137	4524	4624	6212	2028	1703	2180
ANXA13	20	32	20	10	7	3	9	9	2	5	8	4	25	26	21
ANXA2	28111	26229	23591	61868	61251	82374	71643	68780	58575	75755	71088	80055	30647	26035	34904
ANXA2R	0	0	0	0	0	0	0	0	0	0	0	0	0	0	0
ANXA3	2836	2508	2215	4086	3679	4587	3345	3332	4453	2468	2067	2138	2385	2182	2772
ANXA4	13164	12723	11442	3698	3468	4714	8736	8209	8894	6676	5974	7634	10948	9452	11888
ANXA5	7691	6671	6057	13780	13502	17969	10840	9777	12834	10542	8991	10673	6838	5658	8002
ANXA6	3906	3461	3103	5068	5062	4967	2798	2512	2565	1666	1568	1877	2463	1977	2813
ANXA7	3871	3571	3109	4120	3749	4965	4811	4361	4874	3977	3795	4036	4114	3519	4790
ANXA9	50	49	37	13	6	5	98	81	47	88	90	129	31	34	29
AOAH	16	24	27	1	1	0	13	14	2	2	4	1	28	23	22
AOC1	0	0	0	0	0	0	0	0	0	0	0	0	0	0	0
AOC2	620	595	548	651	601	930	658	613	561	604	561	679	484	414	492
AOC3	12	18	8	6	9	6	0	0	1	3	1	5	13	11	15
AOPEP	1837	1712	1410	1021	1025	1272	1552	1319	1496	2250	1850	2284	1333	1103	1536
AOX1	1618	1539	1277	7	5	3	8	10	3	2	6	5	1750	1568	1973
AP1AR	598	554	488	614	554	719	1175	947	787	1314	1171	1359	442	428	543
AP1B1	1044	998	827	827	824	933	847	788	734	591	508	712	599	522	580
AP1G1	5097	4655	4251	4123	4219	4833	4099	3619	3829	4193	3666	4726	4189	3665	4989
AP1G2	345	386	338	289	263	332	264	254	311	156	167	191	231	189	250
AP1M1	1345	1248	1123	1219	1148	1271	960	905	863	669	600	728	883	724	855
AP1M2	5	3	2	419	570	749	1609	1613	1611	1264	1206	1461	4	5	2
AP1S1	2027	1997	1628	2930	2700	3251	2950	2964	2842	2350	2346	2948	1481	1269	1493
AP1S2	4370	3953	3633	1519	1353	1561	1566	1302	1604	663	643	618	2220	1908	2530
AP1S3	199	158	183	404	437	802	1009	959	1438	1097	879	1098	199	132	218
AP2A1	2813	2511	2090	1801	1791	1971	3744	3324	4011	2224	2312	2988	1202	1017	1191
AP2A2	1709	1534	1299	1687	1834	2015	3182	3104	2465	2015	1966	2359	1093	868	1053
AP2B1	4220	4037	3537	3832	3846	4603	6510	5802	5810	6544	6446	8058	3599	3145	4003
AP2M1	5844	5194	4468	4163	4068	4996	7640	7165	6202	6419	6377	7115	3811	3289	3811
AP2S1	1195	1223	1081	898	885	1032	1235	1289	1285	713	700	951	1243	1001	1232
AP3B1	3586	3279	2922	2144	2232	2349	2735	2547	2801	1710	1472	1409	3889	3393	4387
AP3B2	0	0	0	2	2	2	9	13	13	35	44	129	1	0	0
AP3D1	4065	3771	3162	2725	3029	3381	3334	3071	3305	2962	2788	3601	2608	2411	2802
AP3M1	4497	4199	3828	2537	2821	3107	3582	3376	2996	3299	2872	2925	4236	3556	4800
AP3M2	13	10	10	36	41	64	88	92	50	49	74	74	10	10	20
AP3S1	1344	1250	1161	1167	1204	1252	1216	1131	1329	884	790	844	1352	1166	1493
AP4B1	269	266	230	153	151	180	319	291	270	438	339	546	219	164	262
AP4E1	1539	1350	1290	1348	1351	1510	1520	1271	1166	1704	1451	1775	1444	1265	1800
AP4M1	219	171	149	196	232	226	143	138	153	121	123	189	136	110	156
AP4S1	340	310	246	225	237	260	293	223	156	391	359	445	380	313	370
AP5B1	228	205	197	103	108	130	92	90	99	118	95	125	129	81	112
AP5M1	1913	1844	1680	1485	1465	1788	2754	2405	2341	2165	1930	2391	2069	1717	2405
AP5S1	423	395	338	340	325	306	295	291	253	328	281	282	379	324	414
AP5Z1	282	262	225	222	242	269	200	214	225	169	184	181	136	100	109
APAF1	1246	1229	1051	686	653	790	1217	1046	1125	1607	1512	2243	1233	1105	1389
APBA1	154	118	114	49	47	90	351	299	171	422	368	498	44	33	47
APBA2	0	0	0	1	0	1	0	1	0	0	0	0	0	0	0
APBA3	281	257	264	200	238	238	543	500	270	486	410	508	245	200	220
APBB1	93	82	72	435	416	425	508	405	583	260	309	437	69	48	60
APBB2	3042	2836	2543	4470	4680	4592	2586	2311	2216	1986	1824	1799	3343	2955	4099
APBB3	230	208	159	123	132	150	253	288	265	267	230	290	154	130	149
APC	2383	2072	2054	2641	2476	2549	1677	1340	1497	1672	1570	1875	1958	1641	2378
APC2	356	350	279	226	242	227	147	172	269	81	76	119	174	146	179
APCDD1	22	19	16	519	591	859	2576	2342	4114	933	754	957	9	5	9
APCDD1L	0	0	0	1	0	1	0	0	0	1	0	3	0	0	0
APCS	0	0	0	0	0	0	0	0	0	0	0	0	0	0	0
APEH	587	489	471	452	526	509	735	689	658	482	429	546	363	292	350
APELA	0	0	0	3	0	1	0	1	0	2	0	0	0	0	0
APEX1	2334	2102	1962	1982	1711	2009	1699	1442	1597	1631	1606	2193	2139	1706	2402
APEX2	336	295	238	420	370	484	280	257	237	383	383	539	172	168	171
APH1A	1737	1632	1377	989	1089	1211	1059	903	1081	800	760	1055	1332	1182	1293
APH1B	739	705	678	447	391	399	367	290	247	464	474	559	672	627	826
API5	3715	3390	3040	3508	3246	3834	3515	3197	3146	4245	3943	5308	3609	2944	4240
APLF	111	125	85	98	121	115	179	193	171	189	193	203	126	117	155
APLNR	0	0	0	3	9	5	0	1	0	0	1	0	0	0	1
APLP1	60	69	75	116	134	128	210	203	158	163	217	318	17	20	23
APLP2	17204	16229	13761	14001	16191	20504	31684	31078	35887	26836	25956	29091	10438	8930	10903
APOA1	19335	18295	14495	30	31	32	30	26	31	22	27	60	12488	11750	11941
APOA2	0	0	0	0	0	1	0	1	0	1	1	3	0	0	0
APOA4	0	0	0	0	0	1	0	0	0	0	1	2	0	0	0
APOA5	6	1	4	0	0	0	0	0	0	0	1	0	1	2	5
APOB	0	0	1	0	0	0	0	0	0	1	0	1	1	0	1
APOBEC1	3	4	8	864	832	1550	2634	2512	2800	2111	1694	1707	7	0	6
APOBEC2	125	79	60	61	91	69	125	125	114	152	117	170	75	87	98
APOBEC3A	0	0	2	0	0	0	0	2	0	0	0	0	0	0	3
APOBEC3F	886	768	675	417	434	339	184	153	230	199	229	219	794	685	737
APOBEC4	4	1	1	0	0	0	0	0	0	0	0	0	0	0	2
APOBR	222	223	191	8	14	11	40	32	40	45	54	74	526	464	530
APOC2	2	1	3	0	0	0	0	8	0	0	2	1	0	5	0
APOC3	0	0	0	0	0	0	0	0	0	0	0	0	0	0	0
APOC4	0	2	0	0	0	0	0	3	1	0	0	0	0	0	0
APOD	20	21	16	48	50	85	178	207	294	399	346	355	28	13	29
APOE	895	803	756	782	759	890	1737	1771	2498	1665	1478	1786	489	380	473
APOF	2	1	1	0	0	0	0	0	0	0	0	1	1	2	3
APOH	0	0	0	0	0	0	1	0	0	0	0	1	0	0	0
APOLD1	25	23	19	289	363	287	130	104	45	147	131	151	10	17	15
APOM	101	82	78	50	54	41	205	158	110	174	154	188	73	67	95
APOO	387	363	345	450	385	487	377	368	273	284	260	277	360	322	403
APOOL	383	332	298	364	321	333	656	631	575	383	349	370	370	337	395
APPBP2	4043	3780	3274	2496	2459	3025	2588	2279	2402	3896	3501	4561	4040	3522	4388
APPL1	2482	2319	2203	2677	2493	2844	3044	2741	2745	2635	2439	2370	2649	2069	2963
APPL2	1652	1523	1441	421	456	422	816	652	727	471	449	519	2143	1979	2691
APRT	808	767	668	227	161	226	158	194	154	225	243	289	644	487	530
APTX	211	204	190	164	196	224	313	283	198	424	369	489	210	185	237
AQP1	5	9	4	12	9	12	9	9	40	1	7	13	0	3	1
AQP10	3	3	1	0	2	1	0	1	2	2	2	1	0	0	0
AQP11	43	53	46	42	46	43	78	56	61	100	54	81	55	38	56
AQP12A	0	0	0	0	0	0	0	0	0	0	0	0	0	0	0
AQP2	21	15	17	0	2	1	1	0	1	1	0	0	34	28	49
AQP3	8	6	3	8	2	2	5	1	0	1	6	3	2	3	1
AQP4	1	3	0	2	0	0	6	1	7	3	4	1	0	0	2
AQP5	262	307	265	0	4	0	3	7	0	8	8	10	496	398	497
AQP6	3	10	10	0	0	0	0	0	0	1	0	2	16	12	17
AQP7	0	0	0	0	1	0	0	0	0	0	0	0	0	0	0
AQP8	0	0	0	0	0	0	0	0	0	0	0	0	0	0	0
AQP9	56	39	34	0	0	0	0	0	2	0	2	0	10	5	14
AQR	1770	1609	1425	1682	1551	1845	2563	2263	1949	2086	1914	2473	1737	1631	2020
AR	85	69	53	16	16	20	21	23	23	12	17	13	19	36	48
ARAF	863	829	743	449	483	511	448	421	421	366	364	420	1349	1043	1336
ARAP1	1166	1046	982	650	862	852	1413	1334	1268	1027	975	1263	858	796	868
ARAP2	4218	3967	3632	188	239	342	714	549	580	540	499	569	4850	4255	5636
ARAP3	1458	1409	1114	684	721	811	890	921	1133	630	549	696	739	574	759
ARC	10	6	5	2	1	3	6	8	2	10	3	13	0	1	0
ARCN1	9542	8623	8020	8458	8171	8486	4268	3805	4643	5310	4652	5733	9404	8038	10854
AREG	0	0	0	311	412	639	662	570	771	1345	1497	1744	0	0	1
AREL1	1977	1817	1639	920	910	1048	739	760	796	761	724	910	1378	1225	1375
ARF1	4917	4321	3902	4777	4726	5629	5582	5085	5051	5198	4758	6095	3646	3063	3890
ARF3	6075	5626	4772	2772	2936	3365	3649	3569	3530	2865	2803	3187	4798	3867	4893
ARF4	5273	4661	4311	4039	3965	4432	4650	4630	3708	4911	4472	5226	4109	3717	4628
ARF5	197	182	136	109	122	123	267	246	242	197	208	281	129	106	123
ARF6	4299	3894	3557	3460	3449	3996	3527	3448	2799	3853	3680	4294	3898	3297	4270
ARFGAP2	817	814	679	647	613	805	805	755	687	949	851	1230	728	577	730
ARFGAP3	1809	1563	1473	1503	1557	1496	1061	888	1031	1026	997	1164	1396	1278	1807
ARFGEF1	4131	3793	3416	2429	2362	2462	2412	2228	2146	2915	2623	3003	3655	3241	4564
ARFGEF2	2171	1933	1837	1607	1612	1905	2135	2042	1794	2116	1875	2387	1614	1507	2012
ARFGEF3	32	20	20	26	29	30	188	160	50	434	358	469	5	5	18
ARFIP1	2358	2088	2016	1559	1588	2067	2003	1864	2210	2678	2470	3520	2526	2111	2863
ARFIP2	465	403	378	658	660	638	454	458	442	427	390	524	344	287	366
ARFRP1	756	719	574	482	463	566	1067	1079	743	1092	1018	1297	509	426	519
ARG1	0	3	3	4	1	3	9	3	1	13	7	9	2	5	5
ARG2	142	111	139	241	195	182	86	80	109	118	113	182	100	81	93
ARGFX	0	0	0	0	0	0	0	0	0	2	1	0	0	0	0
ARGLU1	7004	6678	5840	6260	6212	6407	7137	6559	7643	4712	3736	4355	6931	5850	7555
ARHGAP1	1544	1391	1125	527	537	612	1630	1539	1512	849	817	1291	794	701	775
ARHGAP10	2302	2093	1826	729	669	722	718	681	722	639	690	890	1690	1403	1792
ARHGAP11A	271	242	265	3141	2567	2821	94	90	93	138	115	244	394	348	467
ARHGAP12	2395	2198	1985	1300	1172	1319	1582	1477	1500	1884	1744	2061	1964	1730	2326
ARHGAP15	16	9	14	4	0	1	3	0	0	0	4	4	7	13	15
ARHGAP17	1914	1808	1628	1076	1080	1309	1583	1446	1434	1947	1748	2263	1523	1301	1637
ARHGAP18	1421	1321	1228	1272	1096	1472	1223	1077	933	1409	1400	1635	1613	1408	1885
ARHGAP19	128	134	98	287	318	311	351	295	282	360	323	347	145	142	156
ARHGAP20	0	2	1	291	317	221	43	35	14	138	105	93	0	0	2
ARHGAP21	2047	1834	1558	2206	2210	2541	2694	2321	2093	2930	2690	2832	1224	1000	1309
ARHGAP22	63	46	52	339	346	345	107	96	52	119	118	182	26	26	32
ARHGAP23	3877	3620	3080	1009	995	1080	1041	915	1064	1093	998	1249	1663	1360	1797
ARHGAP24	2202	1966	1788	1274	1311	1453	693	649	630	527	513	463	1904	1639	2213
ARHGAP25	15	17	11	3	1	0	1	2	2	0	0	1	26	32	32
ARHGAP26	333	296	239	213	258	317	606	487	453	893	886	947	235	222	271
ARHGAP27	63	50	41	353	406	628	880	881	851	822	779	835	34	26	32
ARHGAP28	3143	3088	2657	1575	1587	1742	1882	1804	2694	1944	1740	2211	1722	1563	2023
ARHGAP29	10043	9566	8351	6379	6437	7743	1480	1309	2012	3024	2607	3079	9244	7993	10942
ARHGAP30	13	8	8	44	41	58	42	36	90	45	38	72	18	16	19
ARHGAP31	2889	2626	2378	2730	2675	2530	1337	1101	1555	1420	1481	1937	1883	1601	2166
ARHGAP32	744	711	528	434	536	501	607	523	606	581	504	727	706	579	809
ARHGAP33	11	6	11	34	41	52	34	45	49	23	15	19	2	2	7
ARHGAP35	3695	3450	2903	1893	1902	2217	2529	2339	2311	2674	2652	3389	2455	2056	2534
ARHGAP36	0	0	0	1	0	4	2	0	3	2	5	6	0	0	0
ARHGAP39	389	329	286	299	295	311	442	411	506	276	258	320	252	174	227
ARHGAP4	1	2	2	5	14	10	7	13	3	9	9	9	0	1	0
ARHGAP42	1643	1537	1360	1836	1781	1840	3581	2873	2617	3089	2484	2526	1128	887	1172
ARHGAP44	180	155	137	103	87	135	67	57	126	56	52	96	106	70	119
ARHGAP45	85	67	52	7	23	27	29	21	26	40	57	103	70	61	47
ARHGAP5	4196	3890	3614	2859	2722	3284	4747	4125	3612	5215	4592	5611	4393	3658	5115
ARHGAP6	138	111	95	106	107	93	130	106	53	141	111	121	65	56	56
ARHGAP8	78	71	63	95	78	107	370	333	247	280	236	253	42	35	52
ARHGAP9	12	2	3	0	2	2	0	2	2	4	8	6	4	7	3
ARHGDIA	3855	3356	3019	7323	7085	8348	5696	5407	4651	4967	4945	6552	2320	2076	2311
ARHGDIB	61	44	47	40	62	53	116	101	133	67	69	87	18	14	16
ARHGDIG	4	1	4	12	23	43	22	19	59	15	13	27	1	2	4
ARHGEF1	1074	1072	862	910	861	1008	711	707	994	610	525	612	774	583	755
ARHGEF10	858	786	726	757	774	832	596	571	692	309	308	352	639	487	716
ARHGEF10L	431	414	366	563	552	573	519	515	470	379	404	480	252	207	228
ARHGEF11	1090	906	802	645	709	770	795	735	744	770	742	886	738	594	771
ARHGEF12	4688	4253	4039	3574	3538	3882	3476	3222	3424	3142	2875	3652	3995	3655	4785
ARHGEF15	0	1	3	13	15	21	21	17	20	12	7	0	0	0	0
ARHGEF16	0	0	0	62	80	110	266	262	237	201	222	236	0	0	0
ARHGEF17	1556	1430	1177	1389	1456	1486	966	1003	829	718	711	724	743	606	758
ARHGEF18	575	543	442	487	543	695	1864	1649	943	2291	2223	2587	324	331	409
ARHGEF19	206	209	159	44	57	45	49	52	50	53	40	77	147	158	151
ARHGEF2	2134	2003	1610	1252	1545	1826	3204	2936	2705	3476	3210	3614	1427	1252	1416
ARHGEF25	78	80	73	315	307	226	150	147	327	83	83	114	98	101	97
ARHGEF26	135	144	111	247	247	227	624	505	325	755	680	860	155	144	168
ARHGEF28	428	348	312	803	811	1066	2201	1904	1638	2300	2003	1863	374	332	421
ARHGEF3	1430	1348	1140	370	360	511	365	313	276	574	492	466	2295	2126	2516
ARHGEF33	4	9	1	1	8	5	5	12	7	9	12	15	4	5	3
ARHGEF37	76	91	71	362	441	594	896	793	1081	771	704	840	102	82	98
ARHGEF38	26	29	30	43	66	108	111	95	172	140	113	157	33	36	36
ARHGEF39	63	80	66	283	267	285	90	93	82	72	61	108	80	59	58
ARHGEF4	209	162	148	309	324	386	435	432	530	302	300	288	72	47	86
ARHGEF40	470	343	309	2532	2582	2622	1042	1066	1765	607	662	885	205	169	220
ARHGEF5	1644	1485	1336	1799	1696	1796	871	850	1163	822	813	1061	1056	879	1099
ARHGEF6	629	572	477	199	181	211	460	350	489	254	253	266	334	288	347
ARHGEF7	904	967	772	878	881	1091	978	925	1131	772	761	1101	701	581	753
ARHGEF9	92	96	78	130	145	155	235	216	326	105	59	98	85	87	108
ARID1A	1880	1683	1409	1832	1896	2183	1352	1347	1560	1629	1601	1952	1307	1204	1394
ARID1B	1858	1742	1564	1024	1125	1168	1335	1190	1468	1405	1272	1714	1736	1516	2062
ARID2	859	832	754	819	825	813	790	640	719	916	914	1063	879	796	1128
ARID3A	775	663	667	1141	1227	1419	828	742	891	793	682	829	547	470	603
ARID3B	49	33	41	65	56	78	53	48	64	52	48	61	28	20	41
ARID3C	10	5	5	9	5	7	8	5	0	7	8	9	3	0	4
ARID4A	1530	1592	1381	1098	893	1105	1043	884	926	1672	1575	2081	1819	1454	2067
ARID4B	3492	3226	2892	1531	1544	1678	1819	1539	1794	2296	2107	2784	3455	2846	3940
ARID5A	69	68	34	5	11	10	18	18	42	56	53	82	57	35	42
ARID5B	5563	5300	4495	2633	2667	2562	3290	2751	3646	3411	3204	3484	5029	4510	5746
ARIH1	2233	2024	1730	1737	1641	2052	3119	2684	2235	3368	3099	3610	2010	1747	2418
ARIH2	1136	1126	941	1041	1016	1107	799	750	638	864	783	856	1142	922	1200
ARL1	4421	4138	3705	3122	2931	3432	3089	2814	2908	3356	3213	4075	4104	3529	4649
ARL10	149	145	128	413	419	418	304	266	222	140	120	195	92	85	83
ARL11	406	367	387	186	222	482	303	279	1000	140	110	214	637	535	668
ARL13A	7	5	2	1	3	1	3	5	7	9	8	5	2	1	3
ARL13B	757	673	664	573	532	533	504	477	579	442	398	516	716	565	788
ARL14	0	0	0	0	2	1	0	0	0	0	0	0	1	1	1
ARL14EPL	0	0	1	1	3	2	6	3	5	11	9	10	2	2	0
ARL15	525	444	441	319	338	354	298	268	333	114	153	155	462	385	494
ARL16	347	308	277	243	282	242	441	432	393	255	216	250	226	220	277
ARL2	481	451	414	413	365	468	345	330	327	153	191	211	281	216	284
ARL2BP	677	666	568	644	615	769	446	426	452	607	588	840	530	491	648
ARL3	558	572	449	1384	1236	1302	590	593	620	419	380	445	573	459	597
ARL4A	298	272	258	170	234	244	363	343	413	579	515	531	424	336	431
ARL4C	269	264	232	247	244	316	148	98	178	113	107	164	130	95	119
ARL4D	206	233	172	5	6	14	138	135	104	219	213	428	139	148	123
ARL5A	3245	2909	2767	3074	2936	3768	3848	3493	3308	3159	2682	3340	3271	2892	3861
ARL5B	1388	1210	1186	951	869	1272	2398	1897	1225	3922	3454	4152	1235	1083	1447
ARL5C	0	1	1	0	1	1	1	6	2	4	1	8	1	0	0
ARL6	355	336	302	292	252	254	409	351	310	262	180	250	442	327	489
ARL6IP1	3778	3736	3387	2775	2611	3262	4170	3538	3692	4815	4490	7243	3740	3262	3894
ARL6IP4	309	276	259	448	430	446	370	356	386	251	239	290	286	222	301
ARL6IP5	1750	1599	1414	796	687	812	2655	2438	1492	2540	2342	2604	1911	1619	2081
ARL6IP6	870	819	816	1002	960	1228	659	594	591	797	723	1052	1186	868	1176
ARL8A	444	376	305	295	378	432	488	425	425	483	464	653	326	286	326
ARL8B	932	881	744	619	587	796	1241	946	895	1311	1201	1616	821	710	833
ARL9	0	2	1	3	4	3	2	3	1	1	7	1	1	0	0
ARMC1	1548	1395	1257	1501	1323	1788	1700	1460	1279	2262	1974	2543	1503	1320	1762
ARMC10	1136	1055	887	751	779	827	1001	894	853	731	676	703	1037	850	1227
ARMC12	273	247	299	78	76	60	34	34	12	49	41	32	1798	1577	2137
ARMC2	62	37	45	67	46	39	127	91	108	65	63	107	53	45	62
ARMC3	1	0	0	0	0	0	0	1	0	0	0	2	0	0	0
ARMC5	79	60	60	47	49	51	35	38	41	23	26	25	37	21	23
ARMC6	126	127	88	177	144	200	100	93	82	93	60	102	66	55	64
ARMC7	216	192	139	180	157	200	217	179	204	199	186	250	103	83	89
ARMC8	1020	991	837	817	651	857	938	822	911	898	676	823	932	803	1101
ARMC9	404	331	275	233	220	246	288	279	244	232	212	260	195	197	204
ARMCX1	130	137	139	579	548	522	876	867	973	581	568	672	201	149	210
ARMCX2	164	147	152	349	319	330	466	425	546	293	316	346	149	117	161
ARMCX3	5259	4976	4406	2728	2815	2892	4361	3977	4455	2527	2253	2504	4768	4328	5677
ARMCX4	0	0	0	4	0	7	12	20	48	28	35	78	0	0	1
ARMCX5	193	212	178	167	144	163	331	312	198	332	276	331	268	226	310
ARMH1	28	35	14	11	32	16	63	65	93	48	55	82	21	27	18
ARMH2	0	1	0	0	0	1	0	0	0	2	0	0	2	0	2
ARMH3	582	535	509	550	525	600	861	758	667	735	637	765	632	559	701
ARMH4	64	91	64	390	367	516	648	627	867	304	258	360	51	48	50
ARMT1	604	579	535	512	516	608	695	571	532	752	580	849	533	411	591
ARNT	685	675	600	537	551	530	747	620	655	793	727	876	916	732	904
ARNT2	32	26	39	4	6	17	56	37	62	41	28	80	32	21	33
ARNTL	360	329	289	433	425	431	270	252	221	407	360	427	500	390	589
ARNTL2	1516	1409	1125	636	489	554	97	110	227	338	278	323	836	744	1159
ARPC1A	2966	2732	2503	3337	3404	3528	4239	4143	3789	2946	2897	3014	2104	1843	2128
ARPC1B	3028	2881	2412	2664	2713	2914	4447	4148	3566	3014	3126	3639	2488	2096	2301
ARPC2	6576	5962	5292	8305	8176	9198	10892	9451	9444	9639	9006	10295	6129	4920	7087
ARPC3	3708	3480	3120	2959	2831	3241	3635	3119	3347	2574	2468	2623	3797	3177	4354
ARPC4	2386	2295	1982	2338	2146	2632	2095	2195	2184	1719	1932	2450	2031	1756	2125
ARPC5	6529	5828	4903	4253	4382	4901	4800	5262	4424	4294	4233	4881	5653	4717	5935
ARPC5L	781	733	693	1166	1139	1493	1392	1857	1353	1895	1737	1970	725	598	823
ARPIN	451	395	358	303	299	333	297	308	318	200	161	231	353	287	359
ARPP19	3254	3043	2812	2754	2784	3402	2907	2615	2972	2777	2445	3172	3210	2760	3476
ARPP21	6	9	7	0	2	23	5	2	33	7	14	24	1	1	1
ARR3	2	6	0	2	1	1	1	2	2	2	5	2	4	0	1
ARRB1	584	622	527	210	287	216	816	727	964	252	166	165	247	209	235
ARRB2	204	202	140	173	192	200	135	104	130	108	81	69	157	141	150
ARRDC1	226	234	195	253	248	344	337	332	338	240	235	254	158	147	145
ARRDC2	145	145	150	328	402	290	535	606	416	754	768	896	257	211	238
ARRDC3	823	908	819	1877	2045	2321	7788	6877	5393	7426	6235	6899	961	1117	1070
ARRDC4	2177	1918	1707	1252	1396	1852	4621	4658	4247	4957	4218	4286	1654	1478	1906
ARRDC5	64	45	54	17	15	23	84	86	66	70	47	62	54	38	66
ARSA	914	799	726	168	188	234	807	854	815	625	549	627	455	408	438
ARSB	3413	3221	2790	1614	1487	1800	1762	1610	1579	1037	1119	1460	5046	4608	5526
ARSD	159	140	107	93	116	94	174	180	77	182	188	246	101	88	108
ARSG	288	289	240	96	99	89	104	96	111	71	58	97	217	158	237
ARSH	42	30	33	53	29	34	52	56	59	29	21	26	28	13	22
ARSI	62	33	34	77	107	82	27	11	7	31	23	38	6	3	4
ARSJ	3254	2903	2822	3826	3857	4842	2628	2385	1600	2216	1896	1977	3148	2861	3300
ARSK	206	218	154	87	93	59	177	124	127	16	27	23	207	191	188
ARSL	232	210	190	293	317	389	554	449	385	545	601	711	113	82	100
ART3	245	252	159	0	0	0	23	3	5	3	3	2	227	287	297
ART4	0	0	1	0	1	1	0	0	0	0	0	0	4	3	1
ARTN	5	7	5	14	11	15	35	29	20	31	35	36	7	6	4
ARV1	819	743	665	367	398	411	433	406	352	352	348	424	862	724	907
ARVCF	56	44	47	167	166	188	96	88	125	70	79	61	10	19	6
ARX	42	53	30	5	1	5	1	2	7	4	5	2	29	49	44
AS3MT	105	96	73	198	218	212	180	230	181	155	138	152	151	116	189
ASAH1	1457	1419	1188	1684	1733	1745	2744	2510	3217	1376	1150	1550	1252	962	1477
ASAH2	3	4	1	2	10	6	24	25	10	1	9	4	2	0	0
ASAP1	1437	1417	1154	1269	1227	1418	2345	1897	2113	2244	2032	3043	866	766	904
ASAP2	449	409	330	831	843	1186	1368	1253	1476	1223	1139	1538	374	295	340
ASAP3	983	1056	906	80	103	68	48	45	49	77	72	40	1303	1227	1335
ASB1	1016	992	916	1124	1189	1338	1303	1287	1606	744	754	998	695	584	683
ASB10	0	1	0	0	0	1	0	0	0	1	0	0	0	1	0
ASB11	137	98	121	135	121	136	214	210	157	169	144	143	310	260	321
ASB12	30	26	33	20	19	28	14	12	16	8	10	8	22	25	18
ASB13	269	243	207	112	116	88	90	81	73	106	92	113	253	220	232
ASB14	4	7	4	3	6	10	2	8	8	4	4	1	8	7	10
ASB15	0	0	0	0	1	4	0	0	0	0	0	1	0	0	0
ASB16	4	2	3	14	12	9	0	1	17	11	8	20	2	2	0
ASB17	0	0	0	0	0	1	0	1	0	0	0	0	0	0	0
ASB18	0	0	0	0	0	0	0	0	0	0	0	5	0	0	0
ASB2	1	0	0	8	8	2	2	0	4	0	3	4	0	0	1
ASB3	491	403	376	412	407	413	460	415	516	320	268	285	555	466	608
ASB4	2	0	0	2	2	0	3	4	10	2	0	2	0	0	1
ASB5	16	2	9	6	4	29	20	24	33	21	34	79	6	14	7
ASB6	246	203	203	219	227	220	154	140	175	138	132	171	187	139	156
ASB7	988	822	789	892	845	934	833	771	830	841	762	839	908	794	1021
ASB8	817	695	682	457	469	483	582	617	510	480	408	502	671	527	681
ASB9	7	8	7	115	89	79	219	187	66	164	120	140	53	67	73
ASCC1	674	611	562	620	600	604	1161	1052	950	1131	1069	1372	816	650	917
ASCC2	908	847	701	637	645	762	623	618	568	540	580	752	559	536	504
ASCC3	1532	1409	1293	1333	1309	1471	1389	1150	1094	1099	927	1188	1407	1253	1785
ASCL1	0	0	0	0	0	0	0	0	0	1	0	1	0	0	1
ASCL2	0	0	0	0	0	0	0	0	0	0	1	4	0	0	0
ASCL3	0	0	0	0	1	0	0	0	0	0	0	0	0	0	0
ASCL4	20	8	16	9	7	8	51	40	36	76	80	117	28	13	12
ASCL5	0	0	0	0	0	0	0	0	0	1	0	0	0	0	0
ASDURF	5	5	3	5	0	7	4	2	11	12	7	10	5	9	10
ASF1A	304	252	240	373	313	403	313	273	251	314	259	441	412	362	495
ASF1B	25	25	11	291	247	274	15	12	23	33	26	39	28	19	21
ASGR2	57	63	54	9	22	15	2	2	5	2	1	0	81	66	90
ASH1L	3676	3200	2953	2250	2142	2266	2432	2111	2009	2122	2043	2340	3296	3006	4230
ASH2L	855	784	617	979	887	1212	905	825	871	1040	1047	1303	733	628	824
ASIC1	0	0	0	0	3	1	2	0	2	7	7	14	0	0	1
ASIC3	2	1	2	4	0	3	4	0	1	0	3	0	2	0	0
ASIC4	39	28	32	36	42	35	73	84	105	16	18	26	16	14	20
ASIC5	0	0	0	0	0	0	0	0	0	0	0	0	0	0	0
ASIP	1299	1298	1043	770	752	1013	685	780	691	761	785	869	1136	906	1243
ASL	16	27	11	175	214	299	291	303	333	194	201	220	23	23	28
ASMT	5	4	4	0	0	0	2	3	1	7	5	2	1	1	2
ASMTL	233	219	182	236	199	236	254	201	239	138	104	144	130	94	111
ASNS	1195	1113	977	942	951	1190	3474	3325	3353	871	870	1155	1687	1586	1792
ASNSD1	1243	1149	1005	854	786	1091	710	663	721	746	697	758	1185	969	1286
ASPA	0	2	1	1	0	1	1	0	3	0	2	0	0	0	0
ASPDH	2	0	0	0	0	0	2	0	0	0	0	1	0	0	0
ASPG	1	0	0	0	0	0	0	1	0	0	0	1	0	0	0
ASPH	8415	7792	7331	7725	7433	6782	5931	5319	5946	3193	3020	2731	6781	5889	8688
ASPHD1	3	1	1	6	5	9	22	9	7	9	13	28	1	0	1
ASPHD2	296	277	224	153	143	119	37	23	35	37	29	43	190	161	198
ASPM	154	98	131	2261	1927	2078	115	95	121	159	118	281	155	187	179
ASPN	1641	1463	1459	516	483	361	286	256	153	139	83	25	3402	2745	4361
ASPRV1	2	0	3	7	1	9	2	6	4	4	1	3	3	0	3
ASPSCR1	752	721	581	482	393	455	440	416	420	354	291	396	431	319	402
ASRGL1	496	542	469	1205	1134	1165	234	207	234	201	193	262	491	406	585
ASS1	7	1	6	4	5	10	207	190	43	90	108	66	4	0	2
ASTE1	354	306	275	232	261	280	533	464	403	453	375	497	322	255	355
ASTL	0	0	0	0	0	0	1	0	0	0	0	0	0	0	0
ASTN1	0	0	0	1	0	0	0	0	2	0	0	0	0	0	0
ASTN2	38	35	25	2	5	10	16	12	20	12	12	40	11	9	14
ASXL1	1678	1406	1304	1473	1545	1444	691	625	1141	491	440	598	1541	1232	1679
ASXL2	2308	2224	2037	2306	2293	2785	2893	2595	2864	2705	2508	3434	1905	1670	2286
ASXL3	55	36	40	334	344	429	564	522	229	1009	941	833	43	40	58
ASZ1	2	0	0	23	12	13	5	2	1	1	5	1	2	0	3
ATAD1	4532	4320	3906	2260	2368	3128	3866	3601	2878	7799	7286	9507	6490	5320	7327
ATAD2	2007	1778	1823	2024	1787	2199	350	360	298	458	386	488	3655	3123	4297
ATAD2B	809	795	713	620	580	644	559	484	498	797	709	924	837	735	944
ATAD5	127	122	125	540	486	663	153	133	121	157	130	183	99	102	127
ATAT1	476	523	378	352	363	354	656	603	828	295	306	309	251	199	232
ATCAY	0	0	2	37	21	15	165	114	85	116	163	414	0	0	0
ATE1	1437	1229	1222	1154	987	1188	1094	1104	1017	1143	949	1156	1382	1093	1440
ATF1	1494	1344	1195	1094	995	1098	935	866	840	1234	1063	1251	1485	1245	1764
ATF2	2046	1929	1655	1213	1188	1179	1320	1152	1232	1691	1486	2023	2113	1740	2487
ATF3	871	848	735	285	328	381	347	380	244	1131	1007	1128	697	599	814
ATF4	5672	5355	4718	4945	4703	4930	5439	5019	4620	4206	3946	4500	6913	5955	7366
ATF5	892	935	653	238	270	311	763	665	1201	152	172	197	483	439	569
ATF6	3354	3073	2763	2003	1939	2095	2475	2116	1688	2801	2611	2874	3652	3324	4408
ATF6B	841	774	641	548	556	600	940	943	721	1089	1235	1577	434	378	418
ATF7IP2	0	0	1	0	0	0	1	2	5	3	7	13	0	0	0
ATG10	72	71	66	178	207	205	110	116	212	45	28	25	83	49	98
ATG101	289	225	217	211	212	270	207	142	168	172	175	216	148	132	169
ATG12	1749	1674	1544	1029	1002	1410	1899	1500	1465	2360	2239	2583	2086	1743	2276
ATG13	1554	1422	1284	511	560	641	896	759	895	1046	1041	1359	1242	1083	1222
ATG14	408	371	380	282	310	343	611	498	563	632	579	842	403	330	491
ATG16L1	529	487	448	547	553	702	626	647	556	745	728	869	426	329	421
ATG16L2	131	131	113	249	289	307	234	215	265	211	212	297	82	65	74
ATG2A	745	646	514	317	347	315	736	687	821	495	427	493	464	403	402
ATG2B	1394	1230	1164	1293	1185	1319	1563	1217	1042	1569	1358	1686	1146	977	1463
ATG3	1919	1731	1624	997	947	1086	1532	1418	1202	1681	1554	1612	1396	1193	1605
ATG4A	785	660	626	347	331	376	554	439	313	403	370	485	901	802	1042
ATG4B	402	327	296	394	444	482	319	284	304	315	307	461	223	176	212
ATG4C	915	847	758	721	753	793	786	757	935	562	448	560	1077	875	1206
ATG4D	76	75	84	128	137	162	98	108	90	111	138	192	45	62	59
ATG5	911	850	677	813	716	866	727	618	720	711	630	692	761	636	955
ATG7	387	333	338	165	179	217	486	402	369	352	267	469	232	195	210
ATG9A	698	594	514	460	442	560	487	445	502	437	395	581	412	321	397
ATG9B	10	10	5	16	20	11	23	16	12	32	36	43	6	6	3
ATIC	2548	2263	2031	1613	1364	1521	1401	1297	1030	1524	1283	1755	1730	1423	1883
ATL1	31	26	23	68	78	86	86	71	77	109	79	116	16	13	11
ATL2	1419	1291	1215	1483	1507	1675	2219	1791	1477	2987	2697	2982	1841	1593	2138
ATL3	17022	15331	13968	7156	7473	8970	8649	7943	9553	15947	13811	14635	20120	17547	22786
ATM	1699	1391	1463	1198	1115	1300	931	869	800	797	724	1098	1471	1222	1873
ATMIN	1001	884	809	878	927	880	1446	1369	792	1157	1029	791	787	677	901
ATN1	1644	1493	1142	1189	1217	1219	917	862	1097	786	736	1015	792	746	862
ATOH1	0	0	0	0	0	0	0	0	0	0	0	0	0	0	0
ATOH7	5	11	5	1	2	0	7	12	4	12	9	3	0	7	10
ATOH8	344	377	288	12	8	12	19	24	16	18	12	21	346	282	375
ATOX1	320	270	266	251	183	244	457	390	394	356	405	413	238	181	234
ATP10A	555	500	444	723	693	825	443	409	565	516	452	661	370	318	351
ATP10B	0	0	1	13	20	36	42	21	22	8	19	18	0	0	0
ATP10D	2975	2666	2397	438	528	448	403	403	436	376	372	432	2234	1850	2579
ATP11A	1826	1685	1602	2354	2514	3470	5233	4776	5376	4248	4092	5989	1335	1206	1407
ATP11B	2196	1921	1950	2225	2183	2444	2480	2208	1934	2596	2212	2625	2356	2024	2897
ATP11C	509	440	415	708	679	639	398	319	304	395	375	415	650	577	793
ATP12A	8	6	6	55	77	134	2788	2639	789	676	736	887	17	11	21
ATP13A1	969	888	769	699	667	826	591	527	556	612	554	603	745	528	602
ATP13A2	312	245	237	187	226	216	386	455	566	162	128	198	150	137	173
ATP13A3	15332	14529	14843	8410	8331	11929	10570	8954	11508	14669	12664	12098	22619	20273	26116
ATP13A4	0	0	1	18	19	19	61	48	13	20	29	13	0	2	2
ATP13A5	2	0	0	24	21	21	79	51	30	24	17	4	0	0	0
ATP1A1	15314	14510	13257	9144	8624	10104	14698	13585	8874	16325	15319	18342	12027	10436	12934
ATP1A2	7	5	8	12	11	34	36	28	42	116	92	191	21	11	17
ATP1A3	0	2	0	0	0	0	2	1	2	2	0	1	0	0	0
ATP1B1	18360	15820	14907	1871	2053	2113	4862	4778	3719	3907	3949	4735	9759	7343	11476
ATP1B2	7	8	6	8	2	6	13	15	24	18	16	22	4	4	4
ATP1B3	1568	1437	1362	2129	1991	2570	1602	1658	1012	1873	1664	1754	1148	924	1280
ATP1B4	2	0	0	0	0	4	2	4	7	4	2	7	0	1	1
ATP23	236	253	200	301	300	274	246	198	254	170	170	279	248	193	271
ATP2A1	2	3	2	6	4	8	54	50	11	38	39	74	3	3	0
ATP2A2	6785	6156	5719	9932	9697	12253	8973	8094	8005	8305	7718	8891	4756	4172	5370
ATP2A3	79	88	73	168	298	388	336	291	648	272	233	208	148	111	151
ATP2B1	3176	2943	2653	3270	3407	5216	5327	4895	6202	6568	5977	7301	1999	1898	2628
ATP2B2	0	0	0	2	1	1	5	6	2	1	2	1	0	0	0
ATP2B3	15	17	17	20	18	26	6	14	5	17	28	22	9	4	5
ATP2C1	3341	3008	2785	3685	3695	4309	3373	3101	4435	2644	2101	2564	2843	2529	3520
ATP2C2	27	21	12	6	8	19	48	66	29	49	43	55	7	14	9
ATP4A	0	0	0	0	0	0	4	0	4	3	5	7	0	0	0
ATP4B	30	38	17	0	0	0	0	0	0	0	0	0	14	8	17
ATP5F1A	8960	8211	7243	11046	10163	11907	11293	10401	9004	8847	8299	11492	7001	6176	8214
ATP5F1B	7865	7059	6540	10192	9589	11615	12290	11708	8607	11957	11545	15146	5569	4509	5804
ATP5F1C	217	219	197	233	214	184	339	350	248	343	422	424	193	154	247
ATP5F1D	888	814	645	980	1045	1086	1564	1546	1239	927	885	1340	480	419	456
ATP5F1E	1031	993	959	1190	1100	1033	1399	1506	1197	1282	1384	1556	824	781	1003
ATP5IF1	916	762	659	871	855	909	1220	1374	1155	949	984	1205	646	566	687
ATP5MC1	594	592	514	1019	820	1086	1516	1692	855	1277	1215	1572	365	329	371
ATP5MC2	2224	2035	1734	2160	1829	1947	2873	2942	2559	1960	2065	2318	1665	1446	1718
ATP5MC3	2159	2201	2015	3466	2876	3683	2975	3676	2450	2493	2554	3183	1597	1426	1772
ATP5ME	397	471	342	481	364	310	647	816	425	486	754	700	314	257	382
ATP5MF	1340	1243	1127	1332	1198	1278	1642	1750	1512	1372	1330	1786	1112	861	1256
ATP5MG	2840	2664	2375	2837	2670	3076	3471	3667	3082	3316	2876	3302	2197	1866	2170
ATP5MK	850	839	724	1012	834	946	1154	1289	796	1168	1309	1301	797	675	901
ATP5PB	2274	2051	1783	2407	2179	2716	3681	3714	2569	3927	3572	4733	1912	1595	2113
ATP5PD	1577	1556	1351	1841	1748	1939	2720	2742	2095	2141	2025	2324	1375	1072	1442
ATP5PF	1639	1535	1384	1643	1499	1700	1986	1894	1601	1863	1819	2148	1370	1255	1663
ATP5PO	2513	2360	2101	2605	2360	2781	3582	3361	3093	3070	2851	3367	2467	1928	2570
ATP6AP1	1433	1333	1229	1343	1382	1546	3703	3457	2994	2654	2525	3442	912	799	969
ATP6AP2	3648	3444	3145	3440	3426	3854	6881	6250	5079	5293	4871	5586	3206	2700	3721
ATP6V0A1	1469	1230	1149	854	1044	1081	2655	2281	2187	2099	2037	2615	991	885	1073
ATP6V0A2	1312	1239	1230	1005	1020	1181	1049	1014	916	993	919	904	1225	999	1378
ATP6V0A4	0	0	0	0	0	2	1	0	2	0	0	4	0	0	0
ATP6V0B	909	898	819	580	604	724	1682	1490	1101	1408	1387	1922	636	548	647
ATP6V0C	1003	877	812	695	860	1128	2184	1981	1703	1609	1493	2275	461	369	444
ATP6V0D1	898	767	712	496	486	540	1017	921	818	693	659	868	602	495	630
ATP6V0D2	0	0	0	58	40	25	818	752	405	228	246	297	0	1	0
ATP6V0E1	2434	2289	2079	1157	1198	1367	1648	1529	1419	1558	1592	2340	2426	1874	2556
ATP6V0E2	243	182	167	342	246	378	330	271	222	145	154	213	162	109	148
ATP6V1A	3563	3354	3110	2787	2719	2949	5054	4623	3453	4206	3647	4347	3162	2747	3999
ATP6V1B1	0	1	0	2	3	6	120	99	24	117	135	158	0	1	0
ATP6V1B2	2442	2271	2215	1919	1842	2261	3859	3651	3413	3782	3927	5240	3429	2950	4027
ATP6V1C1	1245	1122	1015	1071	1064	1198	2223	1912	1819	2692	2481	3745	1057	813	1216
ATP6V1C2	14	26	14	198	236	375	154	141	410	92	100	116	9	15	19
ATP6V1D	1743	1642	1444	953	998	1101	2188	1788	1690	2199	2068	2667	1748	1447	2054
ATP6V1E1	2872	2555	2573	2394	2079	2450	4896	4520	2632	5852	5584	6318	2838	2311	3333
ATP6V1E2	12	19	19	19	16	26	35	30	45	13	10	20	14	11	15
ATP6V1F	1032	982	829	956	883	1097	1715	1652	1183	1406	1341	1328	889	674	872
ATP6V1FNB	1	1	0	0	1	0	0	1	2	1	0	2	1	0	0
ATP6V1G1	3947	3773	3202	2983	2984	3551	5519	4977	4631	6689	6383	8097	3265	2946	3705
ATP6V1G2	26	20	28	60	48	59	119	111	85	48	54	37	20	22	26
ATP6V1G3	0	0	0	2	2	1	0	0	0	0	0	1	0	0	1
ATP6V1H	1026	921	911	458	509	631	1540	1476	956	1262	1256	1353	871	816	996
ATP7A	453	358	388	366	320	356	397	337	274	269	230	309	330	263	487
ATP7B	48	36	25	83	63	62	129	166	85	118	92	184	21	24	21
ATP8A1	25	22	17	87	95	102	202	196	113	147	105	121	34	32	45
ATP8B1	47	31	23	460	494	649	1071	920	475	1882	1704	1617	38	53	65
ATP8B2	1002	860	715	1329	1287	1360	848	804	1227	591	567	751	476	378	480
ATP8B3	71	75	56	78	92	64	93	106	65	68	68	98	86	106	109
ATP8B4	3168	2971	2520	230	214	178	46	44	53	3636	3218	2147	3901	3412	4740
ATP9A	1130	1102	846	939	1102	1656	1808	1670	2315	1335	1332	1865	927	769	855
ATP9B	668	626	523	493	602	628	590	600	682	333	333	430	466	415	483
ATPAF1	1624	1578	1383	518	441	573	490	405	536	456	409	555	2480	1936	2667
ATPAF2	186	143	111	208	226	251	202	181	171	164	147	188	129	130	138
ATPSCKMT	313	294	249	387	366	354	316	352	257	334	329	354	261	247	316
ATR	687	577	568	907	827	1039	732	642	467	627	569	488	647	543	897
ATRAID	867	877	765	633	656	762	669	516	656	447	471	525	844	732	1017
ATRN	2276	2071	1829	2260	2189	2575	3713	3358	3046	3024	2677	3277	1884	1703	2232
ATRNL1	3879	3630	3179	670	682	574	472	406	847	243	205	286	2365	2142	2871
ATRX	2688	2586	2458	2268	2208	2417	2170	1961	2313	1365	1234	1386	2657	2379	3278
ATXN1	2788	2723	2260	1313	1301	1372	1830	1553	1585	1647	1648	1888	2023	1779	2235
ATXN10	4539	4312	3783	1689	1747	1989	2364	2199	2334	1557	1646	1949	4733	4025	5268
ATXN1L	1463	1434	1194	1078	1062	1244	1188	1178	1199	1187	1188	1460	1180	930	1227
ATXN2	1340	1187	1041	990	912	1017	1323	1136	1219	1220	1098	1279	1136	884	1301
ATXN2L	2255	2079	1746	2302	2337	2545	3346	3115	3078	2713	2619	3329	1748	1472	1731
ATXN3	2141	2060	1731	735	756	784	1462	1318	1322	2223	1908	1952	2669	2185	3149
ATXN7	1766	1632	1446	919	857	930	772	660	737	1048	906	1102	1447	1231	1657
ATXN7L1	459	427	400	176	148	190	321	267	277	380	331	485	400	344	376
ATXN7L2	104	79	87	72	75	86	67	55	48	71	67	100	56	53	50
ATXN7L3	1565	1523	1366	1045	1109	1211	796	727	792	656	668	781	1225	904	1271
ATXN7L3B	566	528	477	283	360	479	579	450	519	511	423	614	451	381	436
AUH	399	329	295	263	239	240	447	407	280	408	387	432	409	351	499
AUP1	1104	1075	863	883	936	1175	1305	1146	1040	1631	1537	1981	743	666	807
AURKA	57	49	47	867	751	819	44	41	41	101	70	102	85	68	75
AURKAIP1	465	416	369	419	394	479	421	410	436	352	389	471	317	236	293
AURKB	36	26	18	609	575	603	25	41	29	64	41	67	31	29	23
AURKC	85	98	68	42	43	63	86	59	75	120	100	192	50	46	89
AUTS2	162	151	132	504	535	621	515	525	593	437	398	491	143	116	147
AVEN	601	512	476	734	685	814	393	386	390	319	284	267	421	343	481
AVIL	90	75	67	37	29	40	34	16	77	18	13	19	44	47	53
AVL9	2451	2121	2008	1138	1214	1317	2457	2139	1970	2128	1946	2161	2231	1971	2638
AVP	0	0	0	0	0	0	0	0	0	0	0	0	0	0	1
AVPI1	455	400	372	218	187	283	337	309	224	481	353	369	499	433	493
AVPR1A	13	5	4	9	11	6	9	6	7	19	29	71	5	9	5
AVPR1B	0	0	0	5	7	0	0	0	0	1	2	5	0	0	0
AVPR2	0	2	0	0	0	0	0	0	1	0	0	0	0	0	0
AWAT1	0	0	0	0	0	0	0	2	2	0	0	0	0	0	0
AWAT2	0	0	0	0	0	0	1	0	0	0	0	1	0	0	0
AXDND1	0	0	0	1	0	4	2	1	1	2	2	2	0	0	0
AXIN1	524	453	403	427	420	428	235	231	323	288	273	342	330	244	334
AXIN2	222	207	163	166	141	244	375	311	457	290	211	287	147	127	140
AXL	2016	1826	1674	9347	9018	9359	1625	1271	1917	1562	1524	2018	968	687	1213
AZGP1	9	6	12	36	48	32	62	81	52	50	36	37	0	2	3
AZI2	1290	1227	1132	716	723	677	416	352	415	590	600	617	1270	1116	1549
AZIN1	4073	3584	3436	4419	4287	5424	8350	7208	4395	11706	10774	15218	3593	3326	4381
AZIN2	2	5	5	3	3	6	4	3	2	7	1	6	1	0	3
AZU1	0	0	1	0	0	0	2	2	0	11	2	12	0	0	0
B2M	35968	33902	30188	10333	10898	11437	15202	13704	9614	24736	20407	20601	48190	37925	52871
B3GALNT1	36	29	37	1186	1076	1028	1353	1246	750	1220	1036	1206	139	124	176
B3GALNT2	1292	1227	1033	804	710	733	721	654	583	683	675	778	1166	999	1287
B3GALT1	0	0	0	56	41	73	329	288	260	102	94	138	2	2	2
B3GALT2	41	38	24	15	19	29	50	43	43	57	64	30	42	18	48
B3GALT4	108	105	89	53	50	71	170	110	123	122	117	98	42	36	26
B3GALT5	0	0	0	1	0	3	1	0	0	1	0	4	2	1	0
B3GALT6	106	115	91	103	118	134	58	72	58	62	64	92	71	65	63
B3GALT9	0	0	0	0	0	1	1	0	0	0	0	0	0	0	0
B3GAT1	0	0	0	0	2	9	44	52	32	35	43	62	0	0	0
B3GAT2	2	2	0	2	4	1	27	17	10	8	12	27	0	0	0
B3GAT3	355	252	284	406	446	590	758	780	522	613	596	600	220	143	194
B3GLCT	398	403	350	595	550	759	395	365	651	265	244	356	378	304	403
B3GNT2	1765	1541	1402	1844	1774	2039	1882	1863	1766	2369	2210	2806	1730	1413	1969
B3GNT3	21	20	24	4	1	3	0	3	0	11	11	12	21	16	17
B3GNT4	0	0	2	0	0	1	1	0	0	2	2	3	0	0	0
B3GNT5	497	400	371	819	819	967	1367	1360	1264	1086	934	1247	450	358	504
B3GNT6	3	6	1	8	4	5	3	5	3	5	8	5	0	0	0
B3GNT7	9	5	2	19	54	40	37	41	56	113	88	130	2	0	1
B3GNT8	50	50	31	94	81	81	87	90	91	81	84	99	27	16	53
B3GNT9	1147	1052	838	215	239	185	273	238	229	184	195	307	686	628	681
B3GNTL1	247	261	166	197	194	202	603	502	428	593	595	680	178	153	192
B4GALNT1	2	5	1	1	0	6	0	1	1	2	2	2	0	0	0
B4GALNT2	0	1	0	7	11	8	21	9	32	64	50	43	4	0	0
B4GALNT3	0	0	0	13	14	21	29	15	11	6	9	7	0	0	0
B4GALNT4	5	6	7	58	82	79	241	259	168	295	229	385	7	7	5
B4GALT1	1922	1744	1636	607	628	728	1093	893	867	1161	998	1504	2318	1836	2255
B4GALT2	1093	1066	811	1211	1103	1222	731	732	762	468	411	560	557	480	539
B4GALT3	352	270	249	342	348	385	298	314	264	264	312	360	271	194	254
B4GALT4	1014	893	862	1254	1401	1365	1343	1209	924	1366	1372	1441	958	855	1148
B4GALT5	1594	1422	1388	2028	2016	2583	2102	2029	1976	1584	1393	1755	766	740	907
B4GALT6	141	118	113	1056	1054	1274	1314	1217	2634	550	497	672	133	116	161
B4GALT7	325	270	274	303	307	366	260	273	253	257	234	293	239	145	179
B4GAT1	229	176	151	283	259	325	218	187	152	129	118	119	104	105	113
B9D1	170	141	121	181	162	172	55	79	55	61	59	74	82	63	77
B9D2	34	29	13	55	46	46	30	12	19	17	9	16	18	13	16
BAALC	8	11	3	9	5	16	15	26	50	25	15	35	0	1	2
BAAT	13	7	11	3	4	6	7	6	2	19	18	11	5	11	18
BABAM1	675	641	522	763	762	781	717	635	630	594	517	698	605	507	650
BABAM2	887	810	743	405	360	439	966	857	756	788	639	699	1018	836	1182
BAC5	0	0	0	0	0	0	0	0	0	0	0	0	0	0	0
BACE1	132	102	100	52	63	52	148	140	92	92	66	120	57	61	52
BACE2	3009	2646	2558	2509	2537	2741	5790	5156	4452	3674	3456	4112	1755	1450	1885
BACH1	1974	1833	1708	2279	2352	2838	1763	1500	1678	1964	1787	2218	1741	1581	2052
BACH2	16	18	9	17	7	9	36	39	102	44	51	154	0	5	5
BAD	259	294	231	386	332	362	268	269	258	168	166	236	197	152	188
BAG1	1966	1867	1702	2538	2411	3027	2226	1942	1866	2086	2005	2273	1480	1218	1602
BAG2	353	328	261	737	735	838	210	176	216	297	235	269	300	211	355
BAG3	1676	1501	1336	960	982	1032	1304	1256	848	1557	1496	2152	1406	1168	1501
BAG4	1104	1033	886	814	802	978	1358	1194	1252	1601	1451	1860	1048	904	1245
BAG5	1414	1240	1186	1460	1478	1617	1460	1290	1761	1781	1729	2872	1327	993	1426
BAG6	2764	2487	2116	1960	2101	2435	3037	2781	2536	2409	2447	3343	1554	1319	1453
BAHCC1	523	478	379	470	438	526	228	198	202	276	244	421	278	220	281
BAHD1	849	773	655	521	536	585	1467	1397	1284	1301	1160	1397	461	452	481
BAIAP2	1159	1113	881	635	627	1164	3740	3447	2818	4792	4152	5781	752	640	732
BAIAP2L1	521	489	472	565	701	1066	1342	1223	1664	1124	1099	1598	467	388	524
BAIAP2L2	0	1	0	4	3	5	2	0	4	5	0	6	0	0	0
BAIAP3	7	5	4	14	7	27	10	9	13	10	24	48	5	1	4
BAK1	726	656	562	663	647	819	819	866	763	807	863	1165	518	359	440
BAMBI	924	827	666	14	24	23	19	22	34	82	69	128	263	249	240
BANF1	2043	1942	1641	2685	2503	2936	2551	2485	2492	2495	2550	2845	1351	1219	1496
BANF2	0	0	0	0	0	0	0	1	0	0	0	0	0	0	0
BANK1	285	288	240	66	66	63	18	25	16	12	14	11	374	274	372
BAP1	1229	1197	1035	1102	1018	1234	640	671	728	560	575	911	976	882	972
BARD1	35	37	35	210	193	255	60	50	29	56	36	63	26	24	40
BARHL1	0	0	0	0	0	0	1	0	0	0	0	0	0	0	0
BARHL2	0	0	0	1	0	0	1	0	0	0	0	5	0	0	0
BARX1	1	1	3	7	12	3	0	2	3	3	6	13	0	0	2
BARX2	0	0	0	7	3	8	10	16	7	10	11	18	0	0	0
BASP1	3456	3152	2908	1291	1152	1498	948	821	1913	806	871	1304	2951	2394	3149
BATF	0	0	0	0	1	0	0	0	2	0	2	5	0	0	0
BATF2	118	121	95	8	7	7	12	16	7	58	75	61	173	128	178
BATF3	0	2	1	17	15	53	56	44	107	33	40	64	1	1	1
BAX	939	906	789	788	863	920	664	650	883	462	373	518	570	453	575
BAZ1A	2792	2492	2488	3316	3000	3357	2593	2343	1802	3840	3150	3451	3593	3106	4278
BAZ1B	3722	3429	3076	3315	3200	3911	1898	1792	2119	2356	2152	2994	3212	2832	3533
BAZ2A	2570	2301	2123	1813	1901	2169	2825	2602	2519	3166	3060	4156	2340	1968	2446
BAZ2B	811	753	718	521	454	430	582	443	463	791	748	928	1022	878	1254
BBC3	116	113	75	49	47	46	164	124	157	192	188	267	31	21	37
BBIP1	202	185	181	110	131	116	292	236	258	212	176	186	179	208	236
BBLN	607	564	489	618	632	723	1246	1113	1208	856	787	879	376	331	405
BBOF1	21	22	17	18	20	38	67	55	23	47	57	87	13	11	11
BBOX1	0	1	0	0	1	0	0	0	0	0	0	0	0	0	0
BBS1	766	749	576	542	565	469	1096	1056	824	754	615	802	617	545	624
BBS10	262	272	248	257	268	303	464	334	365	476	550	659	320	236	298
BBS12	528	437	421	225	201	190	163	124	163	136	127	130	520	443	650
BBS2	317	291	228	363	311	375	1006	927	526	797	736	900	555	521	546
BBS4	803	714	641	339	374	441	834	811	680	944	868	1038	1013	804	1006
BBS5	244	216	206	195	159	211	377	307	239	460	424	499	232	180	279
BBS7	267	292	233	256	290	214	192	169	249	110	68	65	279	247	341
BBS9	385	341	329	236	278	249	186	153	211	79	68	75	413	369	542
BBX	4183	3705	3612	2750	2726	2574	3691	3033	2795	4761	3965	5114	4777	4285	6219
BCAM	746	670	575	818	909	854	874	781	1104	930	981	1421	158	148	167
BCAN	41	32	25	9	1	3	5	6	5	8	13	20	9	9	7
BCAP29	733	650	587	749	697	905	973	947	1080	646	549	597	757	667	934
BCAP31	3634	3313	2994	2252	2166	2526	2267	2149	1920	1782	1835	2102	2645	2288	3017
BCAR1	652	606	463	610	627	763	345	384	383	396	341	533	333	308	320
BCAR3	1052	1011	867	906	897	1377	1205	1082	1686	1485	1392	1801	702	570	782
BCAS1	3	4	2	16	20	17	131	103	42	42	37	37	5	7	19
BCAS2	809	703	560	626	583	706	493	499	525	672	656	940	789	623	865
BCAS3	433	384	344	153	141	133	371	337	358	232	269	316	556	404	531
BCAS4	106	108	77	118	97	127	310	303	138	312	382	399	73	62	58
BCAT1	410	374	327	1331	1181	1164	423	345	295	282	319	670	356	363	540
BCAT2	362	321	260	171	149	175	234	217	195	119	113	206	196	140	165
BCDIN3D	233	227	199	164	170	188	151	120	140	95	75	81	201	149	248
BCHE	309	237	211	396	340	410	332	290	583	182	167	127	256	201	293
BCKDHA	181	174	160	194	215	228	290	291	260	231	261	322	127	100	129
BCKDHB	401	412	335	217	189	265	298	247	155	202	193	238	231	211	272
BCKDK	533	478	403	466	401	370	345	346	448	228	197	234	351	313	382
BCL10	593	572	565	609	660	771	815	725	741	680	569	565	665	581	728
BCL11A	0	0	0	6	5	7	7	6	15	9	9	10	0	0	0
BCL11B	0	0	0	82	101	124	135	117	143	121	153	171	0	0	0
BCL2	81	75	77	414	331	525	384	273	382	237	203	260	35	35	51
BCL2A1	3	3	2	0	0	5	9	3	1	4	3	10	4	2	2
BCL2L1	1550	1410	1248	2221	2421	2826	3265	3116	2497	3414	3287	3465	1475	1258	1586
BCL2L10	1	0	0	2	0	1	1	0	0	0	1	4	0	2	1
BCL2L11	255	255	224	228	207	296	215	200	302	561	502	762	169	167	177
BCL2L12	399	358	283	267	211	271	178	138	222	186	166	215	296	243	294
BCL2L13	2373	2124	2008	1832	1844	1912	1684	1527	1423	1700	1405	2029	1639	1340	1676
BCL2L14	2	14	7	1	14	14	8	13	49	6	14	22	2	5	6
BCL2L15	5	3	8	13	18	19	58	54	40	253	273	270	9	6	12
BCL3	445	401	329	143	152	146	146	156	205	164	112	154	274	208	287
BCL6	2615	2441	2268	1139	1077	1202	1437	1293	1615	1683	1551	1645	2404	1793	2649
BCL6B	14	13	6	7	7	3	1	1	1	4	8	9	7	6	10
BCL7A	71	61	38	90	73	109	213	212	131	232	250	349	39	24	20
BCL7B	491	507	383	435	443	524	220	190	262	198	179	177	353	311	408
BCL7C	1339	1184	1047	753	738	828	696	643	767	407	443	520	606	537	645
BCL9	1735	1599	1264	1034	1122	967	729	629	907	782	749	957	1282	1062	1351
BCL9L	1872	1794	1478	660	714	725	679	675	849	802	695	1066	1074	1062	1065
BCLAF1	6734	5914	5621	5644	5058	5885	5437	4594	4199	7618	7304	8443	6437	5314	7640
BCLAF3	646	569	495	611	615	622	737	661	678	730	645	637	550	513	626
BCO1	0	0	2	1	0	0	2	4	0	1	1	3	0	0	0
BCO2	2987	2884	2538	599	591	480	1947	1787	1017	974	892	760	2449	2050	2674
BCOR	695	582	510	333	370	324	666	560	571	1097	1083	1721	838	734	818
BCORL1	321	244	201	451	460	490	317	321	405	211	211	241	233	164	228
BCR	1023	852	691	526	531	650	629	652	644	591	548	651	705	575	662
BDH1	107	80	77	537	478	538	158	149	160	184	168	269	58	42	47
BDH2	1144	1149	974	456	418	338	565	510	487	486	487	626	1153	953	1273
BDKRB1	154	138	147	260	269	257	81	65	58	79	70	49	95	72	117
BDKRB2	302	204	234	1042	1118	1042	294	253	188	267	213	279	172	154	253
BDNF	833	731	567	170	186	205	61	32	115	89	68	122	534	417	610
BDP1	2988	2694	2506	2356	2314	2594	2192	1913	1912	2317	1930	2305	2669	2078	3336
BEAN1	2	6	10	37	30	54	71	54	48	27	33	40	5	6	7
BECN1	1705	1491	1368	1148	1222	1391	1812	1773	1618	1358	1248	1431	1653	1523	1791
BECN2	0	0	0	0	0	0	0	0	0	0	0	0	0	0	0
BEGAIN	0	0	0	2	1	0	17	21	13	13	13	17	0	0	0
BEND2	0	0	0	5	10	13	9	6	9	8	7	13	0	0	0
BEND3	284	258	250	302	322	320	321	324	216	282	285	417	199	181	200
BEND4	0	0	0	0	0	0	3	0	0	3	12	9	0	0	0
BEND5	27	19	19	28	51	23	25	40	72	24	18	26	25	26	29
BEND6	128	158	124	46	35	26	49	69	24	14	9	2	118	88	161
BEND7	433	378	326	224	217	241	272	264	390	89	114	105	821	743	986
BEST1	1	2	3	10	1	6	7	2	20	10	9	25	3	3	2
BEST2	0	0	0	2	3	2	10	6	7	26	31	35	1	3	1
BEST3	0	0	0	0	0	1	0	0	0	0	0	0	0	0	0
BEST4	12	13	7	12	21	10	4	6	5	16	11	17	20	11	15
BET1	1425	1485	1194	623	653	691	543	524	530	569	556	678	1204	1044	1394
BET1L	805	780	592	467	472	493	437	506	455	402	373	514	489	511	543
BEX2	853	804	675	256	217	226	523	484	387	391	415	561	975	847	965
BEX3	343	329	294	385	312	298	482	487	402	405	483	554	354	364	407
BEX4	109	91	91	40	45	57	100	102	120	52	51	75	161	118	138
BEX5	0	0	0	39	63	59	329	297	180	399	402	590	0	0	0
BFAR	2385	2200	1857	1507	1513	1667	1217	1092	1012	1577	1535	2194	2055	1577	1959
BFSP1	10	11	14	30	22	27	75	83	83	119	122	197	4	4	11
BFSP2	0	1	3	1	2	3	0	2	1	1	3	1	3	1	0
BGLAP	3	2	4	4	3	2	4	8	2	8	6	5	1	1	1
BGN	6282	5589	4865	1000	1317	998	1364	1243	909	799	862	896	2037	1748	2046
BHLHA15	2	4	5	3	2	3	0	0	2	0	0	0	3	1	0
BHLHA9	0	0	0	0	0	0	0	0	0	0	0	0	0	0	0
BHLHE22	20	27	19	110	134	80	96	78	111	101	105	119	16	12	18
BHLHE23	0	0	0	1	0	1	4	0	0	5	8	15	0	0	0
BHLHE40	602	545	475	639	824	600	842	808	1055	815	758	1082	322	314	318
BHLHE41	80	52	52	111	134	67	701	551	490	1369	1433	2275	19	19	27
BHMT	0	0	0	0	1	1	1	3	5	2	0	3	0	0	0
BHMT2	0	0	0	0	0	0	0	0	0	0	0	0	0	0	0
BICC1	10422	9626	8850	1749	1868	1340	969	861	1304	1002	812	864	10287	9089	11261
BICD1	95	74	92	371	334	412	158	185	202	116	115	111	45	49	96
BICD2	1070	943	884	1078	1138	1337	1068	948	964	1064	950	1410	912	710	883
BICDL1	99	74	54	29	33	47	181	152	174	114	121	153	42	42	47
BICDL2	1	0	0	29	45	50	83	59	110	66	52	77	1	1	0
BICRA	288	282	173	198	168	181	147	133	160	186	174	240	176	150	190
BICRAL	533	511	419	368	341	410	520	409	422	520	561	718	472	470	597
BID	517	480	398	439	402	469	401	426	408	500	458	612	370	341	424
BIIIB4	0	0	0	0	0	0	0	0	0	0	0	0	0	0	0
BIN1	1420	1279	1114	1595	1667	1996	2112	1897	1774	1943	1820	2352	1033	950	1110
BIN2	0	0	0	4	4	4	20	9	7	10	8	7	0	0	0
BIN3	602	545	462	326	384	358	641	596	584	531	539	608	397	299	391
BIRC2	1765	1677	1378	2068	2036	2349	1381	1215	1794	1544	1332	1748	1442	1227	1774
BIRC3	1687	1508	1578	1270	1165	1475	2289	1971	2325	3481	3083	3541	1473	1204	1776
BIRC5	140	127	120	1883	1608	1946	97	93	110	104	100	215	202	154	200
BIRC6	3595	3005	2935	3095	2913	3473	2871	2434	2464	2772	2271	2630	3028	2663	3844
BIRC7	1	0	1	1	4	0	1	1	0	0	0	0	0	0	0
BIVM	747	668	631	1372	1239	1266	838	737	815	983	880	930	700	591	843
BLK	0	0	0	0	0	0	0	0	1	0	0	0	0	0	0
BLM	115	118	87	553	482	632	170	128	67	322	263	272	115	118	122
BLMH	1702	1710	1523	1360	1223	1729	1541	1489	1570	1186	1029	1215	1496	1358	1644
BLNK	11	8	6	25	50	77	153	156	199	174	207	183	8	12	17
BLOC1S1	386	404	343	363	295	350	516	527	408	449	465	572	351	306	398
BLOC1S2	914	854	730	549	566	719	983	963	823	1258	1136	1243	802	649	886
BLOC1S3	132	127	82	27	25	34	160	137	140	151	157	215	87	65	80
BLOC1S4	126	98	94	106	128	110	92	91	80	81	74	94	80	90	89
BLOC1S5	669	604	554	641	685	654	467	443	513	345	310	365	634	520	739
BLOC1S6	1803	1724	1584	1644	1542	1794	1776	1619	1771	1779	1493	2040	1834	1484	2143
BLVRA	2402	2525	2111	673	541	643	872	854	803	637	565	633	3213	2714	3547
BLVRB	1333	1226	976	703	658	790	1447	1333	1111	1073	987	1454	737	655	748
BLZF1	2011	1868	1748	1397	1327	1514	1632	1393	1346	2339	2182	2351	2208	1783	2490
BMERB1	9	7	5	293	340	329	374	325	333	256	262	421	3	5	5
BMF	132	164	127	101	134	133	1100	834	1340	670	462	454	187	189	217
BMI1	1113	1047	941	1047	1008	1205	993	886	833	1483	1349	1579	1034	900	1263
BMP1	5421	4999	4413	3664	4322	4199	1942	1812	1964	1678	1520	1737	3453	2971	3630
BMP10	0	0	0	0	0	0	0	0	0	0	0	0	0	0	0
BMP15	0	0	0	0	0	0	0	0	0	0	0	0	0	0	1
BMP2	64	57	43	780	982	772	562	470	301	625	492	639	33	23	33
BMP2K	1853	1688	1513	1301	1183	1456	1883	1580	1607	1659	1543	1539	1097	951	1277
BMP3	0	0	3	135	111	58	200	134	16	46	37	18	0	0	0
BMP4	1645	1535	1192	394	443	438	530	460	1112	711	688	721	756	683	656
BMP5	0	0	0	0	2	2	0	0	1	0	0	0	0	0	0
BMP6	187	164	158	20	31	39	142	84	72	144	208	259	105	138	124
BMP7	2261	2123	1779	921	900	1179	1642	1595	1438	1188	1189	1494	1631	1331	1696
BMP8B	6	10	10	4	0	10	1	1	2	0	0	1	6	2	8
BMPER	270	288	208	39	28	34	5	13	44	18	19	43	124	144	193
BMPR1A	2442	2234	2080	1560	1467	1519	1495	1320	1386	1723	1536	1852	2330	2126	2781
BMPR1B	312	261	186	303	320	427	453	361	531	653	638	668	110	92	152
BMPR2	905	782	822	538	536	601	480	350	414	486	425	459	1164	1053	1513
BMS1	2135	1946	1849	3212	2889	3563	2233	1972	1629	2256	2080	2470	1937	1700	2280
BMT2	1384	1185	1177	803	837	693	505	455	502	539	440	598	1390	1193	1659
BMX	0	1	3	0	5	3	1	0	2	1	0	1	31	22	40
BNC1	6181	5729	4835	180	247	382	369	328	323	340	301	232	4687	4004	5158
BNC2	2212	2111	1781	1872	1764	1472	1040	912	700	1585	1508	1462	2433	2105	2878
BNIP1	247	258	242	238	214	273	163	174	129	234	238	287	199	179	287
BNIP2	2049	1864	1736	2260	2008	2554	1918	1606	2311	1580	1366	1604	2148	1749	2487
BNIP3	1211	1058	1031	2854	3989	1695	669	563	515	504	511	707	1798	1511	1877
BNIP3L	2598	2537	2213	1118	1351	980	1501	1301	1630	970	787	1055	2862	2348	3066
BNIP5	0	0	0	0	0	0	0	2	0	0	1	0	0	0	0
BNIPL	38	41	54	37	42	58	82	65	77	84	83	122	49	38	58
BOC	159	147	118	133	123	123	263	255	319	131	130	184	82	67	103
BOD1	411	444	401	409	381	484	263	229	274	386	312	358	350	278	346
BOD1L1	2109	1924	1768	1456	1420	1823	1583	1351	1522	1892	1833	2490	2558	2136	3128
BOK	33	31	15	103	147	98	77	84	102	71	72	146	11	6	10
BOLA1	106	98	91	48	62	65	132	101	85	118	99	137	68	71	69
BOLA2B	297	295	261	330	291	376	373	383	333	278	249	350	258	222	275
BOLA3	5	5	8	13	11	6	8	16	8	7	14	18	9	5	7
BOLL	0	0	2	0	0	0	0	0	0	3	0	0	0	0	0
BOP1	187	203	187	388	380	446	393	341	227	295	295	337	113	108	93
BORA	726	631	556	528	484	508	225	221	184	224	156	171	580	475	566
BORCS5	77	73	73	108	96	110	180	167	129	160	162	216	56	63	59
BORCS6	93	65	72	80	70	71	122	127	107	120	121	187	66	48	50
BORCS7	554	481	488	686	601	722	536	468	616	410	290	407	365	359	446
BORCS8	223	219	196	202	179	214	192	215	190	128	130	154	194	166	184
BPGM	280	218	212	286	298	303	403	284	249	334	322	386	282	258	333
BPHL	580	581	483	237	257	314	554	574	571	398	395	587	553	451	557
BPI	0	0	0	0	0	1	1	0	0	2	0	0	0	0	1
BPIFA1	0	0	0	0	0	0	0	0	0	0	0	0	0	0	0
BPIFA3	0	0	0	0	0	0	0	0	0	0	0	0	0	0	0
BPIFB1	1	0	0	0	0	1	0	2	0	23	25	41	7	3	1
BPIFB2	0	1	0	0	0	0	0	0	0	0	0	0	0	0	0
BPIFB3	0	0	0	0	0	0	0	0	0	0	1	0	0	0	0
BPIFB4	0	0	0	0	0	0	0	0	0	0	0	0	0	0	0
BPIFB6	0	0	0	0	0	0	0	0	0	0	0	1	0	0	0
BPIFC	0	0	0	0	0	0	1	2	0	0	0	1	11	1	1
BPNT1	596	542	514	859	826	1033	1111	1071	1099	632	668	644	655	485	642
BPNT2	4481	4079	3828	8329	7883	9017	5446	4830	5855	3622	3182	3967	3874	3329	4582
BPTF	1929	1774	1562	1724	1707	1984	1798	1555	1730	1842	1788	2075	1457	1334	1958
BRAF	937	859	769	1003	1097	1124	2083	1707	1495	1471	1169	1271	856	731	1085
BRAT1	351	298	271	158	159	171	184	158	164	177	185	295	163	134	163
BRCA1	357	337	314	1747	1644	1839	191	184	188	192	187	259	412	306	463
BRCA2	472	433	412	694	613	796	518	438	486	689	639	1169	522	352	666
BRCC3	1427	1389	1281	1371	1258	1455	1957	1724	1110	1462	1204	1291	1367	1151	1594
BRD1	802	722	575	624	623	720	601	555	711	888	873	1194	551	485	543
BRD2	4356	3937	3552	3610	3798	4696	3581	3290	2985	5729	5794	6898	3141	2418	3409
BRD3	742	700	566	503	524	547	525	469	703	447	416	581	620	511	588
BRD3OS	84	79	96	206	193	220	77	64	71	64	48	80	71	43	68
BRD4	1960	1834	1614	1609	1465	1705	1390	1247	1441	1890	1915	2499	1497	1166	1484
BRD7	1901	1821	1679	1738	1605	1990	1958	1684	1762	1883	1701	2073	2042	1673	2360
BRD8	2033	1928	1694	1548	1616	1444	1661	1447	1850	1670	1407	1896	2043	1756	2328
BRD9	1062	1051	907	887	782	944	775	760	717	913	812	1057	671	621	746
BRDT	0	0	0	0	0	0	1	1	0	2	3	2	0	0	0
BRF1	585	589	437	495	445	494	272	265	337	261	222	333	298	247	334
BRF2	126	118	91	63	69	83	94	98	75	138	139	212	85	95	85
BRI3	472	448	347	246	212	328	441	383	479	285	299	391	230	202	204
BRICD5	0	1	2	4	0	0	2	3	0	2	1	1	0	0	0
BRINP1	0	0	0	4	3	2	2	0	4	2	0	3	0	0	0
BRINP2	0	0	0	0	1	3	0	1	1	21	14	29	0	0	0
BRINP3	0	0	0	0	0	0	1	0	0	0	0	0	0	0	0
BRIP1	66	60	55	249	283	362	34	44	44	23	18	37	100	79	75
BRIX1	862	751	712	1184	1000	1257	738	710	616	1047	1026	1278	875	665	1014
BRK1	1171	1124	992	896	935	1102	1103	1077	1054	903	818	1088	1244	1072	1307
BRME1	6	4	2	5	7	13	79	67	60	64	44	96	0	4	3
BRMS1	477	447	360	530	486	635	522	576	564	356	398	489	367	308	344
BRMS1L	1813	1739	1503	1069	973	1065	838	781	730	798	654	805	1604	1353	1951
BROX	2598	2470	2326	1350	1490	1685	2689	2231	2511	2842	2609	3064	3085	2596	3582
BRPF1	440	419	415	473	471	629	335	303	336	411	423	561	328	251	327
BRPF3	1697	1556	1300	714	724	840	446	441	615	336	260	347	1274	1036	1227
BRS3	0	1	0	0	0	0	1	0	0	1	0	2	0	0	0
BRSK1	14	13	14	69	96	86	14	21	20	9	13	9	8	3	13
BRSK2	393	343	288	73	85	120	154	139	188	187	192	249	214	167	203
BRWD1	1675	1476	1321	1099	1208	1296	1979	1657	1362	2285	2029	2598	1510	1274	1935
BRWD3	1296	1177	1256	956	1056	1058	1487	1286	1257	1504	1302	1831	1477	1262	1757
BSCL2	746	659	548	386	460	450	1484	1311	1086	1250	1297	1695	538	434	499
BSDC1	1101	942	868	576	645	680	671	560	721	631	549	953	726	606	749
BSG	9011	8516	7051	4442	4583	5107	8299	8286	7025	5497	5337	6370	5388	4629	5290
BSN	5	0	1	4	6	1	52	24	4	79	68	128	0	1	1
BSND	0	0	0	0	0	0	0	0	0	0	0	0	0	0	0
BSP1	0	0	0	0	0	0	0	0	0	0	4	0	0	0	0
BSP5	0	0	0	0	0	0	0	0	0	0	0	0	0	0	0
BSP5L	0	0	0	0	0	0	0	0	0	0	0	0	0	0	0
BSPRY	7	1	3	56	63	92	127	104	123	199	180	202	7	2	3
BST-2A	6577	6490	5359	19	45	24	34	27	10	3920	3831	3915	5750	4963	6298
BST-2B	7357	6947	6069	110	150	175	25	23	16	1232	1324	2054	5245	4108	5649
BSX	0	0	0	0	0	0	0	0	0	0	0	0	0	0	0
BTAF1	2301	2146	2009	1909	1823	2077	1414	1276	1331	1601	1380	1782	2147	1832	2641
BTBD1	1642	1593	1425	1396	1281	1515	2073	1815	1808	1758	1651	1842	1698	1356	1855
BTBD10	1040	1011	966	615	554	680	684	608	619	829	742	862	1088	895	1222
BTBD11	1	3	3	28	31	26	79	76	91	211	179	374	1	4	1
BTBD16	6	6	4	3	0	2	3	5	3	1	0	3	4	1	1
BTBD17	2	0	0	0	0	0	0	0	0	0	0	0	0	0	0
BTBD18	26	25	17	23	26	20	29	11	22	58	25	55	20	20	25
BTBD19	278	237	209	101	101	73	150	125	121	128	148	157	205	163	220
BTBD2	938	795	670	598	584	631	619	564	911	237	209	280	622	500	580
BTBD3	1760	1544	1505	10316	10696	9831	7982	7224	2723	4352	3596	2812	3084	2504	3660
BTBD6	477	387	349	593	677	565	274	197	343	250	207	322	315	238	307
BTBD7	2316	2153	1909	1632	1596	1710	1600	1486	1477	1929	1786	2308	1958	1756	2315
BTBD8	491	451	459	245	261	258	586	383	418	485	422	542	565	462	681
BTBD9	624	582	552	321	339	418	656	563	594	515	501	568	481	421	530
BTC	19	7	8	16	30	20	19	25	13	31	51	47	9	1	5
BTD	1274	1162	1032	271	292	340	301	273	278	234	239	310	946	822	920
BTF3	3660	3466	3060	3852	3598	4135	4659	4334	3884	4213	4066	4666	3750	3053	4197
BTF3L4	788	772	688	795	710	871	1290	1100	1000	976	892	1004	837	689	929
BTG1	2698	2456	2133	2927	3604	4307	5909	4948	6415	7576	7118	8192	2426	1936	2545
BTG2	1351	1293	1152	1081	1214	1302	1591	1470	1412	1462	1302	1395	760	728	863
BTG3	3601	3474	3041	1667	1755	2065	1706	1623	1815	1970	1637	1952	2802	2270	3167
BTG4	0	0	0	1	1	3	6	4	5	11	10	19	0	1	1
BTK	0	0	0	0	0	0	2	4	2	1	0	0	0	0	0
BTLA	22	14	17	2	2	1	3	4	0	2	5	0	5	6	13
BTN1A1	0	0	0	0	0	0	0	0	1	3	5	5	0	0	0
BTN3A3	3	5	0	0	3	3	1	3	0	0	0	1	0	2	0
BTNL2	4	4	2	0	0	1	0	0	0	0	0	1	3	0	0
BTNL9	0	0	0	0	0	0	1	0	0	0	0	0	0	0	0
BTRC	1083	996	850	1066	1006	1133	1436	1288	1326	1002	1006	1089	885	709	1064
BUB1	72	71	76	1302	1137	1149	80	93	77	94	69	112	87	83	98
BUB1B	105	113	96	1679	1572	1612	81	89	87	123	94	179	143	151	161
BUB3	2401	2189	1967	2909	2736	3360	2244	1953	1989	2155	1870	2435	2236	1886	2461
BUD13	350	309	300	310	279	338	264	216	225	308	269	330	350	304	441
BUD23	572	496	438	652	630	902	1505	1465	758	1379	1331	1802	353	317	340
BUD31	1012	1067	851	1124	1003	1312	576	555	884	749	684	874	953	826	975
BVES	1	0	0	14	18	13	3	0	4	2	4	8	0	0	0
BYSL	555	485	427	663	545	807	376	383	412	394	436	606	225	180	235
BZW1	49308	47755	43806	13058	12268	15944	22813	19491	18081	24184	22110	27407	62018	53693	69342
BZW2	3987	3593	3417	3523	3251	3900	2956	2699	2236	3911	3767	5180	5637	4469	6318
C10H13orf42	0	0	0	0	0	0	0	0	0	0	0	0	0	0	0
C10H13orf46	0	0	2	1	0	0	1	0	0	1	0	0	0	0	0
C11H17orf100	34	32	35	29	17	34	49	38	78	15	8	16	40	35	46
C11H17orf107	40	62	55	4	5	9	8	8	3	12	13	11	25	26	25
C11H17orf113	10	11	5	4	6	8	16	9	12	10	7	10	1	7	8
C11H17orf49	203	172	173	167	208	234	348	315	332	229	162	171	129	124	120
C11H17orf50	9	4	5	5	4	15	3	8	10	0	1	1	8	9	5
C11H17orf58	42	59	40	83	65	71	258	204	106	341	333	417	41	33	36
C11H17orf64	1	0	3	2	3	0	1	0	0	0	0	2	2	2	3
C11H17orf67	143	107	115	422	454	406	377	329	213	266	264	349	187	142	168
C11H17orf75	460	352	371	492	480	524	494	461	464	270	254	276	428	414	516
C11H17orf78	1	2	0	3	3	0	4	1	1	1	1	1	3	4	1
C11H17orf80	743	604	546	495	493	624	486	434	547	522	487	562	565	486	617
C11H17orf97	6	15	9	17	26	13	7	3	8	3	1	4	11	9	11
C11H17orf98	0	0	0	0	2	0	7	1	3	9	10	11	0	0	1
C12H1orf100	5	5	9	12	11	14	27	18	23	42	20	37	10	11	13
C12H1orf105	0	1	0	3	14	7	23	14	23	12	14	18	2	0	2
C12H1orf112	225	220	226	567	485	646	267	214	161	185	162	210	268	241	263
C12H1orf115	66	85	68	75	101	118	150	134	95	125	122	130	158	112	143
C12H1orf116	5	2	3	291	378	938	916	861	1404	872	821	1284	0	0	0
C12H1orf158	14	21	10	5	4	4	4	4	1	2	4	1	14	35	22
C12H1orf159	185	181	140	212	203	190	219	200	170	151	113	134	148	152	177
C12H1orf167	124	102	71	43	25	43	82	83	83	35	37	52	101	80	84
C12H1orf174	268	265	235	258	245	263	192	179	209	192	178	223	189	184	206
C12H1orf21	451	419	381	1371	1188	1395	1136	1027	742	948	847	921	424	371	499
C12H1orf53	34	42	36	20	19	29	22	34	29	19	19	11	24	23	32
C12H1orf74	68	77	69	59	42	57	66	68	68	74	48	91	79	68	86
C13H10orf67	0	0	0	0	0	0	0	0	0	0	0	0	0	0	0
C13H20orf173	0	0	0	0	0	0	1	0	0	0	0	0	0	0	0
C13H20orf202	0	0	0	0	0	0	1	0	0	0	0	2	0	1	0
C13H20orf204	0	1	0	0	1	1	3	1	2	1	0	2	0	0	1
C13H20orf27	498	495	390	581	449	503	416	370	361	304	267	396	296	243	307
C13H20orf85	0	0	0	0	0	0	0	0	0	0	0	0	0	0	0
C13H20orf96	23	20	17	119	97	91	54	32	66	29	32	46	24	18	20
C14H16orf46	80	95	100	65	65	73	70	61	100	56	51	35	86	77	127
C14H16orf74	24	28	21	22	14	23	39	48	35	41	25	39	12	6	8
C14H16orf78	0	0	0	0	0	0	0	0	0	0	0	0	0	0	0
C14H16orf86	1	1	0	1	0	6	6	4	4	15	5	9	0	0	1
C14H16orf87	318	301	205	197	148	207	148	140	127	118	112	169	253	189	266
C14H16orf95	6	5	7	2	3	2	3	3	2	2	8	2	3	5	3
C14H19orf12	365	369	325	452	527	461	363	362	385	225	217	219	303	254	321
C14H19orf18	74	67	54	45	59	57	85	62	56	101	67	104	47	40	51
C14H19orf33	537	473	481	401	349	440	500	552	352	544	675	583	1007	818	968
C14H19orf47	259	233	227	311	284	355	375	317	305	316	276	307	214	178	209
C14H19orf54	179	150	117	161	169	190	286	219	202	367	338	476	136	114	120
C14H19orf73	0	0	0	0	0	0	0	0	0	1	1	0	0	0	0
C14H19orf84	2	5	4	2	4	6	8	2	5	4	6	12	4	3	0
C14H19orf85	0	1	0	0	0	0	2	0	0	0	2	5	0	0	0
C15H11orf1	86	65	80	78	86	84	115	95	97	133	132	193	77	60	103
C15H11orf16	0	0	0	0	1	0	1	1	1	3	1	0	0	0	0
C15H11orf42	0	0	0	0	0	0	0	0	0	0	0	0	0	0	0
C15H11orf49	292	310	196	153	195	179	339	293	294	168	129	141	144	118	138
C15H11orf52	24	22	22	9	11	24	156	187	88	202	158	180	34	22	40
C15H11orf53	0	0	0	0	0	0	0	0	0	0	0	0	0	0	0
C15H11orf58	4243	3901	3422	3194	3108	3624	3093	2872	2810	3909	3636	4674	4059	3526	4649
C15H11orf65	1	2	1	7	8	8	106	119	50	73	61	90	3	2	1
C15H11orf71	24	31	26	19	17	23	57	51	29	68	63	89	21	25	22
C15H11orf87	0	0	0	1	0	0	0	1	0	2	2	11	0	0	0
C15H11orf91	0	0	0	0	0	1	0	0	0	0	0	3	0	0	0
C15H11orf94	0	0	0	0	0	0	0	0	0	0	0	0	0	0	0
C15H11orf96	76	59	58	45	61	53	30	35	36	23	38	39	12	26	11
C15H11orf97	0	1	0	0	1	0	0	1	0	1	0	0	0	0	0
C16H5orf22	650	671	584	534	538	636	1004	860	711	907	771	869	782	643	816
C16H5orf34	101	136	94	575	579	520	231	211	177	191	185	196	206	192	210
C16H5orf47	0	0	0	1	0	4	4	1	1	1	3	2	1	0	0
C16H5orf49	13	5	6	21	22	34	25	23	23	11	16	19	6	3	5
C16H5orf51	3859	3572	3228	2106	2064	2234	3144	2671	2951	2411	2060	2565	3296	2854	3905
C16H5orf58	0	4	1	0	0	0	0	0	0	0	3	0	8	0	7
C17H12orf43	237	270	205	264	207	278	158	139	195	183	157	204	167	190	209
C17H12orf76	156	144	115	72	67	88	132	126	90	149	148	180	117	95	109
C17H22orf15	41	32	16	14	16	30	81	71	59	29	25	31	38	19	19
C17H22orf31	4	2	3	3	1	3	12	25	39	4	3	6	1	1	4
C17H22orf39	221	238	192	147	170	195	268	277	216	227	180	278	134	106	119
C17H4orf33	53	79	43	27	22	37	254	265	127	255	250	295	77	62	69
C17H4orf45	0	0	0	0	0	0	0	0	0	0	0	0	0	0	0
C17H4orf46	523	469	439	1003	859	846	631	562	459	661	565	688	552	425	584
C17H4orf51	0	2	0	0	0	0	1	3	3	1	1	0	1	4	0
C17H5orf52	7	7	4	10	11	18	26	22	14	31	22	61	4	4	8
C18H14orf132	4	2	3	69	90	96	123	119	283	25	21	37	4	1	5
C18H14orf180	0	0	0	0	0	0	0	0	0	0	0	0	0	0	0
C18H14orf28	429	361	283	107	90	107	185	113	165	340	333	264	359	273	355
C18H15orf39	168	137	107	184	240	244	52	50	63	52	49	83	71	53	56
C18H15orf40	476	411	397	310	264	388	460	379	390	496	461	636	430	399	448
C19H3orf14	237	216	193	122	124	132	166	197	170	171	144	175	284	236	287
C19H3orf18	18	19	11	35	42	34	23	18	16	14	20	22	12	9	13
C19H3orf20	110	94	72	47	42	74	136	102	141	119	98	136	91	50	99
C19H3orf22	16	6	7	6	9	23	3	4	5	5	4	7	2	4	7
C19H3orf49	49	64	51	50	23	36	29	30	75	41	30	43	62	66	79
C19H3orf62	217	176	167	155	117	169	211	155	145	233	212	267	187	134	210
C19H3orf84	6	6	3	2	1	7	6	4	6	5	1	7	1	3	0
C19H3orf86	8	6	7	32	41	15	22	9	4	18	3	3	12	10	16
C1D	2034	1802	1707	1412	1389	1748	1884	1874	1610	1779	1567	1895	1931	1675	2146
C1GALT1	2289	2014	2034	1948	1971	3423	3628	3498	4635	3085	2410	3390	2654	2137	3090
C1GALT1C1	655	600	572	734	690	760	489	455	459	296	344	345	658	667	784
C1GALT1C1L	0	0	0	0	0	0	0	0	0	0	0	0	0	0	0
C1H1orf109	920	889	761	391	452	461	476	394	443	930	882	950	1151	946	1249
C1H1orf122	119	109	115	95	96	87	150	159	138	144	133	139	69	54	61
C1H1orf141	0	2	0	0	0	0	0	0	0	0	0	0	0	0	0
C1H1orf146	26	18	13	11	14	15	25	21	21	23	12	27	16	17	11
C1H1orf162	5	8	4	10	8	7	56	44	6	49	46	30	5	4	4
C1H1orf185	16	8	10	2	0	8	4	1	3	1	0	1	19	15	27
C1H1orf189	99	83	80	60	59	59	78	71	82	76	64	121	106	100	89
C1H1orf194	28	23	30	23	32	23	90	66	44	68	87	110	12	19	22
C1H1orf210	105	117	77	46	47	71	212	237	76	313	316	336	81	81	73
C1H1orf216	134	141	115	41	59	40	55	49	72	22	28	33	127	119	128
C1H1orf226	208	212	143	31	37	54	95	83	104	43	34	65	88	82	100
C1H1orf43	851	779	687	519	492	543	669	550	631	781	728	940	808	652	856
C1H1orf50	292	243	204	209	235	298	267	253	215	380	379	510	254	229	285
C1H1orf52	273	266	209	254	230	247	230	247	194	357	309	357	221	176	237
C1H1orf54	16	19	19	22	15	14	19	29	31	17	20	24	19	15	39
C1H1orf56	0	1	2	1	2	5	5	1	1	2	2	3	1	0	1
C1H1orf68	0	0	0	0	0	0	0	0	0	0	0	0	1	0	0
C1H1orf87	0	0	0	0	1	0	0	0	1	1	2	1	0	0	0
C1H1orf94	0	0	0	1	3	2	1	2	3	0	0	5	0	0	0
C1H21orf140	1	2	3	1	2	5	0	1	2	3	0	3	2	2	2
C1H21orf58	0	2	0	2	2	7	14	12	22	10	5	16	0	0	0
C1H21orf62	293	273	206	6	7	6	7	14	7	7	8	4	236	219	325
C1H21orf91	4124	3953	3888	1072	980	1158	501	418	487	1045	894	916	5271	4584	6529
C1H3orf33	194	193	162	163	152	159	282	245	250	116	155	173	165	173	190
C1H3orf38	951	894	837	352	356	411	331	232	287	521	461	532	1026	810	1213
C1H3orf52	5	3	6	79	83	149	108	90	203	82	52	96	0	2	5
C1H3orf70	30	27	26	128	110	160	248	225	262	159	133	218	16	17	15
C1H3orf80	6	5	6	2	4	4	16	17	23	24	31	64	18	14	14
C1H3orf85	0	0	0	0	1	1	2	1	14	2	0	0	0	0	0
C1QA	0	0	0	0	0	0	0	0	0	2	2	5	0	0	1
C1QB	0	0	0	0	0	0	0	0	0	5	5	2	0	0	0
C1QC	0	0	0	0	0	0	0	0	0	0	0	0	0	0	0
C1QL1	27	24	16	2	7	0	6	7	2	5	5	6	10	15	17
C1QL2	0	0	0	45	67	148	35	23	97	22	25	70	0	0	0
C1QL3	0	0	0	0	0	0	1	1	0	0	2	5	0	0	0
C1QL4	0	0	0	0	0	1	4	1	2	8	14	16	0	0	0
C1QTNF1	13251	12973	11797	790	926	707	2687	2172	947	1492	1390	1661	22687	20739	22241
C1QTNF12	0	0	0	0	0	3	6	2	1	7	5	13	0	0	0
C1QTNF2	123	111	111	44	70	57	6	10	18	6	4	9	36	27	20
C1QTNF3	24	29	32	7	17	1	3	1	6	10	8	4	27	30	15
C1QTNF4	1	1	0	1	1	2	0	0	2	2	2	4	1	2	0
C1QTNF5	46	32	29	60	78	66	120	84	84	84	84	142	18	22	24
C1QTNF6	9	10	2	43	75	41	97	122	329	53	66	130	0	0	0
C1QTNF7	0	0	0	2	2	9	35	25	74	14	7	3	0	0	0
C1QTNF8	0	0	0	0	0	0	0	0	0	0	0	0	0	0	0
C1QTNF9	2	2	2	0	0	0	21	26	3	1	4	1	1	6	3
C1R	10608	9762	8552	327	294	296	1392	1210	2107	3556	3608	4197	10555	9216	11140
C1S	20303	19170	15965	261	272	347	1049	1002	2147	3454	3021	3071	14704	12802	16547
C2	11826	11211	10354	14	14	17	63	50	31	212	245	261	12619	10867	12872
C20H6orf132	143	154	140	381	443	606	1079	1060	792	887	904	1124	89	61	104
C20H6orf136	154	125	122	150	143	119	449	412	266	356	322	287	103	66	97
C20H6orf141	72	54	50	135	127	119	41	40	61	54	29	47	37	26	54
C20H6orf15	0	0	0	1	1	0	1	0	0	1	1	3	0	0	0
C20H6orf201	0	2	1	0	1	0	2	2	0	4	6	3	1	0	0
C20H6orf226	51	56	44	61	70	68	74	60	46	68	51	67	52	48	54
C20H6orf47	622	590	487	631	663	648	624	562	558	653	679	745	624	503	623
C20H6orf52	461	400	371	172	213	226	396	376	236	409	323	266	418	369	417
C20H6orf62	4550	4179	3758	3000	3065	3413	4374	3815	3643	3900	3676	3958	3441	3163	3839
C20H6orf89	2745	2647	2203	1056	1095	1257	2141	1898	2357	1723	1426	1708	2393	1981	2493
C21H11orf24	895	779	697	508	562	537	253	257	358	138	151	168	460	444	468
C21H11orf54	1039	931	862	729	611	742	1194	1048	911	1647	1447	2261	1103	926	1178
C21H11orf68	604	487	448	592	543	680	438	436	386	619	562	732	312	220	316
C21H11orf80	36	43	44	43	40	45	116	111	122	88	86	83	47	33	66
C21H11orf86	1	0	0	0	0	2	0	0	0	0	0	0	0	0	0
C21H11orf98	8	6	9	28	19	15	20	13	10	28	12	28	13	6	9
C22H10orf120	0	0	0	0	2	0	0	0	0	0	0	0	0	0	0
C22H10orf143	40	35	27	49	40	31	32	35	13	27	24	32	21	18	12
C22H10orf62	53	63	53	20	14	15	8	5	6	16	9	6	35	29	52
C22H10orf82	0	1	1	0	0	0	1	2	2	0	2	3	0	0	0
C22H10orf88	575	515	495	503	512	612	491	421	471	514	420	631	574	400	586
C22H10orf90	1	0	0	1	0	1	0	0	0	0	0	1	0	0	0
C22H10orf95	2	1	0	0	0	2	7	5	4	10	13	28	0	0	0
C23H18orf21	805	810	697	657	603	666	506	454	495	501	431	531	824	706	947
C23H18orf25	1372	1274	1243	1177	1104	1346	1104	945	930	1444	1241	1541	1251	1050	1423
C23H18orf32	979	912	934	838	831	982	1023	1054	954	1020	967	1168	952	784	936
C23H18orf54	395	366	370	1673	1422	1442	216	185	231	169	206	211	573	416	664
C23H18orf63	0	0	0	0	0	2	1	1	4	0	1	0	0	0	1
C24H16orf54	1	0	0	15	6	8	19	13	6	6	8	1	0	0	0
C24H16orf72	2026	1679	1692	2103	2175	2584	2643	2537	2274	2309	2142	2170	1635	1426	2076
C24H16orf82	0	0	0	0	0	0	0	0	0	0	0	0	0	0	0
C24H16orf89	3	2	4	2	0	4	18	11	8	8	5	15	0	1	1
C24H16orf90	7	7	2	1	5	5	25	21	9	30	19	39	1	1	3
C24H16orf91	198	170	143	272	265	268	132	153	122	201	238	278	121	116	133
C24H16orf92	0	0	0	0	0	0	0	0	0	1	0	0	0	0	0
C24H16orf96	5	5	4	1	1	7	11	30	19	5	5	8	1	2	4
C24H7orf26	324	292	283	273	287	343	234	239	248	205	195	219	194	178	242
C24H7orf50	251	197	160	232	196	219	238	260	256	322	258	328	160	139	178
C24H7orf61	1	3	1	0	1	1	2	1	1	3	3	4	8	1	1
C25H10orf105	0	2	0	0	0	1	1	0	0	0	0	2	0	0	0
C25H10orf53	0	0	0	0	0	0	0	0	0	0	0	0	0	0	0
C25H10orf71	0	1	3	5	2	4	0	1	11	2	1	5	1	2	1
C25H10orf99	0	0	0	0	3	4	2	0	1	6	3	2	0	0	0
C25H1orf131	412	421	350	529	400	535	295	267	199	349	259	331	517	412	611
C25H1orf198	6447	5535	5147	5719	5524	5975	3357	3071	4196	3019	2972	2956	3955	3159	4565
C26H4orf47	383	338	303	350	369	346	388	362	296	306	221	243	362	302	368
C26H8orf48	87	105	62	96	92	93	72	51	62	49	52	67	89	86	97
C2CD2	655	582	519	361	360	451	526	451	520	615	604	825	440	339	388
C2CD2L	422	338	347	401	413	479	225	206	203	237	225	375	294	248	286
C2CD3	1040	868	803	1191	1162	1319	646	586	624	547	482	586	855	787	1006
C2CD4A	0	0	0	15	20	51	33	23	106	15	22	17	0	0	0
C2CD4C	0	0	0	1	1	2	1	4	12	3	0	2	0	0	0
C2CD4D	0	1	0	0	0	0	1	0	0	0	1	1	0	5	0
C2CD5	1318	1242	1157	1295	1191	1164	1487	1292	1138	1573	1350	1770	1256	1055	1476
C2CD6	16	3	12	0	3	0	1	1	12	2	2	3	6	5	10
C2H1orf232	0	0	0	0	0	0	1	4	0	1	0	1	0	0	0
C2H2orf66	0	1	0	0	1	0	2	1	0	1	1	0	0	0	0
C2H2orf69	335	283	234	551	569	634	393	351	249	460	440	455	333	311	368
C2H2orf72	0	0	0	11	14	20	6	5	3	20	21	28	1	0	0
C2H2orf76	82	69	82	176	155	136	177	199	103	154	155	130	80	83	84
C2H2orf80	0	0	0	0	1	2	6	1	5	5	3	9	0	0	0
C2H2orf88	51	74	44	7	10	14	6	4	11	7	5	13	14	7	7
C2H8orf58	304	313	266	283	364	313	384	400	293	289	287	332	622	574	675
C2H8orf74	0	0	0	0	0	0	0	0	0	0	0	0	0	0	0
C2H9orf131	0	0	0	0	0	0	0	2	0	1	2	8	0	0	1
C2H9orf135	8	5	5	0	0	0	0	1	0	0	0	1	5	4	6
C2H9orf152	1	0	4	42	35	67	71	62	145	40	44	107	0	0	4
C2H9orf24	4	3	6	1	1	2	1	3	2	2	2	4	0	0	1
C2H9orf40	158	166	125	170	179	241	186	215	171	222	241	242	115	135	149
C2H9orf43	28	29	23	18	25	19	36	23	33	48	58	56	31	25	25
C2H9orf57	0	0	1	0	0	0	0	0	0	0	0	0	0	0	1
C2H9orf64	440	387	402	371	344	460	566	548	600	719	616	900	473	382	515
C2H9orf85	321	281	263	149	174	218	282	271	267	263	255	324	313	272	337
C3AR1	54	53	51	0	0	0	0	2	0	3	1	1	0	2	2
C3H12orf29	777	729	665	580	533	596	559	518	580	461	450	494	661	576	771
C3H12orf4	374	415	345	351	364	431	595	532	553	464	476	587	409	368	467
C3H12orf40	0	0	0	1	3	1	5	5	1	0	0	1	1	0	1
C3H12orf42	0	0	0	0	0	0	0	0	0	0	0	0	0	0	0
C3H12orf50	0	3	4	2	1	3	7	5	3	2	2	3	1	3	2
C3H12orf54	0	0	0	0	0	0	0	0	0	0	0	0	0	0	0
C3H12orf56	5	3	7	11	7	8	9	4	1	10	8	9	10	7	7
C3H12orf57	491	521	379	199	205	206	438	509	357	392	373	560	305	267	287
C3H12orf60	22	27	23	19	34	23	22	27	26	19	34	19	54	31	75
C3H12orf71	8	1	7	4	1	0	0	4	3	3	0	4	7	5	2
C3H12orf73	47	37	34	42	28	31	67	54	47	23	41	51	40	23	27
C3H12orf75	2681	2536	2501	2122	2187	2306	1372	1301	2150	854	762	842	2609	2273	3093
C3H22orf23	99	98	60	20	21	24	53	55	29	72	61	74	58	78	75
C3H2orf15	0	0	0	0	0	0	0	0	0	0	0	0	0	0	0
C3H2orf16	0	0	0	0	1	0	1	1	0	0	0	0	0	0	0
C3H2orf42	291	276	227	185	165	198	356	303	246	402	323	354	246	266	346
C3H2orf49	603	550	464	475	444	457	500	427	444	516	499	513	514	455	605
C3H2orf50	0	0	0	0	0	0	0	0	0	0	0	0	0	0	0
C3H2orf68	599	578	517	530	472	544	642	587	525	608	550	655	547	444	563
C3H2orf73	0	2	1	2	0	0	7	14	5	17	11	28	0	2	3
C3H2orf74	1	1	0	0	0	0	0	1	0	0	0	0	0	0	0
C3H2orf78	0	0	0	0	0	0	0	0	1	0	1	0	0	0	0
C3H2orf81	4	3	7	7	12	5	5	2	7	3	7	15	0	1	2
C3H2orf92	0	0	0	0	0	0	5	6	0	4	2	5	0	0	0
C3H9orf116	260	232	195	359	281	300	264	262	227	115	91	93	224	163	246
C3H9orf50	29	42	28	18	12	13	30	24	30	15	17	17	15	18	22
C3H9orf78	1155	1127	981	1020	890	1004	1164	1093	982	1259	1250	1325	1096	908	1273
C4BPB	8	4	4	5	1	2	14	5	3	10	8	0	2	4	4
C4H7orf25	390	382	325	294	312	320	198	161	187	195	186	241	374	333	410
C4H7orf31	38	35	30	9	5	3	23	9	5	21	22	23	56	47	69
C4H7orf57	568	529	393	337	420	324	378	339	467	216	189	228	315	268	319
C5AR1	6	1	6	1	4	5	0	0	0	0	0	1	74	66	106
C5AR2	81	81	95	7	11	6	6	5	6	4	4	3	695	622	824
C5H19orf25	240	215	206	220	219	251	222	217	254	154	140	183	139	112	140
C5H19orf38	8	2	3	6	3	9	18	7	10	17	22	33	4	0	1
C5H19orf44	130	133	120	94	105	116	238	234	212	108	100	107	139	111	153
C5H19orf53	790	696	580	672	688	850	507	496	479	431	442	579	574	444	489
C5H19orf67	4	8	4	2	2	6	21	27	10	22	17	21	8	8	8
C5H19orf71	13	16	16	32	24	22	37	34	57	39	28	43	9	3	18
C5H1orf35	381	350	312	518	458	601	777	814	756	792	803	991	314	228	296
C5H5orf15	2018	1747	1686	2400	2350	2555	2102	1806	1751	2098	1975	2815	1680	1341	2008
C5H5orf24	4610	4453	3871	3417	3344	4130	4656	4187	4339	4712	4258	5394	4800	3912	5497
C5H5orf46	363	281	236	0	0	0	0	0	5	0	1	1	56	41	43
C5H5orf63	429	341	314	150	162	200	339	315	229	248	221	268	354	343	500
C6	1	1	0	3	1	2	0	0	2	0	0	1	0	2	0
C6H4orf17	32	32	18	31	27	35	35	28	23	39	25	46	33	21	41
C6H4orf19	13	9	6	4	3	6	0	2	3	1	2	7	3	4	3
C6H4orf3	1579	1488	1388	2382	2620	2322	2875	2466	1876	3019	2784	3498	1672	1428	1739
C6H4orf36	0	0	0	4	1	2	0	1	0	0	1	0	1	0	1
C6H4orf48	7	5	6	3	2	4	6	4	5	4	6	2	0	0	0
C6H4orf50	0	0	1	0	0	0	10	11	12	11	8	8	0	0	0
C6H4orf54	1118	992	983	120	93	128	4	3	24	14	17	54	1368	1098	1690
C7	64	60	45	4	6	6	107	91	50	126	109	74	39	35	50
C7H14orf119	663	633	538	572	602	621	486	462	505	479	452	552	703	645	905
C7H14orf39	0	0	0	0	0	0	0	0	1	0	1	2	0	0	0
C7H14orf93	74	96	96	83	72	100	274	242	139	270	241	371	160	125	152
C7H15orf48	4835	4505	4124	330	459	654	894	879	1694	1261	1220	1242	5077	4149	5876
C7H15orf61	22	16	26	13	21	21	48	42	24	40	29	45	28	11	12
C7H15orf62	181	169	150	104	107	104	147	118	138	131	124	165	110	98	144
C7H15orf65	1	2	1	0	2	2	9	6	3	6	9	13	8	4	3
C8A	0	0	0	0	0	0	0	0	0	0	0	0	0	0	0
C8B	0	0	0	0	0	0	0	0	0	0	0	0	0	0	0
C8G	11	14	16	3	12	8	3	1	5	0	0	3	2	3	4
C8H6orf118	0	0	0	0	0	0	0	0	0	0	2	0	0	0	0
C8H6orf120	1031	1041	863	938	871	1052	808	791	756	743	699	899	907	831	1061
C8H6orf163	2	0	0	0	1	3	1	3	1	7	0	9	0	0	1
C8H6orf58	0	0	0	0	0	0	0	0	0	0	1	1	0	0	0
C9	14	7	5	1	7	5	2	7	11	4	3	2	10	8	20
C9H8orf33	221	160	143	448	377	469	180	210	245	104	103	194	193	176	224
C9H8orf34	32	15	18	15	15	13	13	10	16	4	3	14	11	6	20
C9H8orf76	229	204	158	352	305	320	314	244	286	329	305	332	155	121	172
C9H8orf82	102	81	98	73	93	103	74	76	82	82	70	133	64	48	69
C9H8orf88	3	1	2	49	49	35	35	28	4	30	14	22	0	0	1
C9H8orf89	105	114	79	222	206	198	399	343	257	237	190	249	63	70	108
C9orf72	618	620	561	639	644	760	987	827	770	995	893	1250	832	640	870
CA1	0	0	0	93	176	339	181	191	308	181	219	84	0	0	0
CA10	0	0	0	1	5	5	6	10	6	0	3	0	0	1	0
CA11	427	414	326	10	11	19	54	57	86	43	57	91	301	264	333
CA12	607	527	608	235	281	237	104	54	43	103	70	149	1490	1328	1558
CA13	1115	1130	978	305	267	429	63	53	53	71	55	89	2913	2679	3055
CA14	8	6	4	1	0	1	9	1	0	3	3	5	7	8	9
CA2	621	639	573	262	379	415	168	170	496	69	86	100	315	266	374
CA3	1160	1098	884	6	0	2	1	2	0	1	6	9	318	338	329
CA4	2	1	1	0	0	0	0	0	0	0	1	0	0	1	1
CA5A	11	19	11	0	0	0	2	1	1	4	3	12	6	6	4
CA5B	1891	1655	1470	999	993	1087	692	714	1201	539	490	566	1632	1381	1866
CA6	80	80	99	1	0	1	1	0	1	3	5	3	224	142	265
CA7	0	0	0	0	0	0	0	0	0	0	0	0	0	0	0
CA8	0	1	0	32	22	22	8	4	29	8	16	10	0	0	2
CA9	556	488	449	18	42	5	38	38	17	48	26	44	334	328	395
CAAP1	513	461	474	440	419	512	474	396	414	453	450	536	474	407	563
CAB39	3011	2837	2572	2131	2097	2424	2132	1947	1994	2991	2669	3267	2949	2474	3467
CAB39L	1073	942	897	1407	1281	1249	1536	1411	1942	1647	1465	1688	1046	783	1227
CABCOCO1	231	227	212	418	445	466	296	259	464	144	127	150	193	185	215
CABIN1	596	592	491	531	494	575	442	484	477	391	376	501	403	334	381
CABLES1	1079	961	909	230	177	253	291	218	305	240	224	299	775	547	918
CABLES2	268	244	228	360	351	416	270	234	271	192	199	248	190	149	191
CABP1	7	1	3	21	11	6	1	1	1	2	0	2	6	10	17
CABP2	0	1	3	0	0	2	5	2	3	0	0	4	1	1	1
CABP4	0	0	0	1	0	0	9	3	1	1	1	1	0	0	0
CABP5	7	3	3	23	18	29	6	7	9	11	6	12	2	3	6
CABP7	14	8	11	11	5	14	10	12	5	8	8	12	12	15	25
CABS1	0	0	0	0	0	0	0	1	0	0	0	0	0	0	0
CABYR	226	201	172	670	569	612	345	255	235	297	367	429	192	148	191
CACFD1	109	96	104	70	54	74	97	97	98	111	99	96	50	39	44
CACHD1	476	381	338	666	608	646	697	552	675	706	609	775	373	340	483
CACNA1A	155	181	156	743	663	717	738	672	928	520	410	618	107	74	133
CACNA1B	0	0	0	3	0	3	50	50	19	88	90	170	0	0	1
CACNA1C	458	435	363	1193	1284	1113	1311	1191	1574	713	677	717	228	175	253
CACNA1D	7	6	8	3	18	9	18	24	23	8	4	16	5	3	2
CACNA1F	9	14	2	0	0	1	3	2	4	9	1	2	7	2	1
CACNA1G	262	226	208	633	588	692	76	65	156	110	122	186	69	46	54
CACNA1H	48	34	43	17	23	25	89	64	88	29	39	55	11	9	12
CACNA1I	9	15	8	0	0	0	0	2	0	3	1	2	0	5	0
CACNA1S	21	23	19	5	4	7	2	5	7	4	2	14	13	5	7
CACNA2D1	838	810	737	1785	1750	1823	3252	2798	2632	2227	2036	2201	580	602	764
CACNA2D2	6	8	7	3	11	16	98	98	77	119	153	263	1	2	6
CACNA2D3	8	12	8	5	1	16	41	41	33	44	27	39	9	6	8
CACNA2D4	0	0	0	0	0	0	1	0	0	0	0	0	0	0	0
CACNB1	190	158	115	195	204	250	434	422	368	355	329	387	98	89	107
CACNB2	462	413	329	158	118	141	260	291	299	231	205	254	258	236	244
CACNB3	2930	2842	2462	678	809	869	2087	1978	1455	1503	1212	1262	2797	2283	2649
CACNB4	25	26	21	10	8	11	10	3	16	9	6	6	13	9	12
CACNG1	0	2	0	0	2	8	3	0	5	2	1	10	2	2	2
CACNG2	0	0	0	0	0	0	0	0	1	0	1	1	0	0	0
CACNG3	0	0	0	0	0	0	0	0	0	0	0	0	0	0	0
CACNG4	0	0	1	1	5	1	8	2	9	3	6	7	0	0	0
CACNG5	0	1	1	0	2	1	0	1	0	1	0	0	0	0	0
CACNG6	0	0	0	0	0	0	0	0	0	0	0	0	0	0	0
CACNG7	0	0	0	1	2	0	1	0	0	0	0	1	0	0	0
CACNG8	0	0	0	0	0	0	0	1	0	0	0	0	0	0	0
CACTIN	484	465	418	385	385	449	299	289	290	327	328	451	294	265	303
CACUL1	2056	1957	1776	1690	1593	1922	1874	1703	1798	1821	1715	2190	2033	1755	2364
CAD	887	845	708	1065	857	1238	580	532	435	452	355	560	440	344	358
CADM1	275	260	199	826	1056	955	809	718	975	616	527	772	206	134	196
CADM2	0	0	0	0	0	0	32	37	80	5	3	5	0	0	0
CADM3	4	0	2	51	40	50	12	2	34	18	10	40	2	2	3
CADM4	47	33	28	139	145	190	109	103	161	59	67	99	34	17	36
CADPS	20	32	22	330	326	540	561	595	1646	182	203	229	25	19	37
CADPS2	634	608	593	187	215	178	298	275	233	165	173	119	566	533	706
CAGE1	79	52	47	42	37	44	51	32	43	32	31	35	67	63	83
CALB1	21	22	17	18	23	17	15	19	12	12	12	12	16	12	30
CALB2	0	0	0	2	6	7	35	39	3	51	53	15	0	0	0
CALCA	0	0	0	232	399	379	11	9	19	7	9	15	0	0	0
CALCB	0	0	0	0	0	0	0	0	0	0	0	0	0	0	0
CALCOCO1	1414	1284	1006	316	369	365	1315	1150	1823	638	586	761	1191	1048	1210
CALCOCO2	3038	2823	2625	1997	2054	2127	3207	2880	2425	4087	3519	3837	6918	5852	8168
CALCR	5	7	1	6	0	5	0	3	3	5	2	10	0	3	3
CALCRL	158	160	171	260	261	300	1505	1268	890	1633	1298	1055	232	255	347
CALD1	45043	40346	37825	20338	19079	17162	12494	11305	8443	10260	8761	7829	44085	37849	55027
CALHM1	0	0	0	0	0	0	0	0	1	0	0	0	0	0	0
CALHM2	664	681	548	482	484	483	442	431	722	207	159	256	481	355	433
CALHM3	1	1	4	2	0	0	0	0	0	0	0	1	1	0	2
CALHM4	1	0	1	0	0	0	0	0	3	0	1	0	1	0	0
CALHM5	119	87	101	1	2	8	3	1	6	2	6	5	81	93	119
CALM1	10909	9820	9004	14808	14591	17386	9783	9339	13780	5564	5707	6896	9155	8097	10269
CALM2	6591	6202	5497	7134	6651	8863	7368	6615	7225	6588	5628	7250	6604	5216	7612
CALM3	1526	1365	1183	2322	2183	2392	1617	1481	1640	778	783	1141	913	805	1006
CALML4	518	466	364	172	165	191	149	164	194	134	117	123	471	348	462
CALML6	0	0	0	0	0	0	0	0	0	0	0	1	0	0	0
CALN1	0	0	0	13	12	32	10	22	52	32	33	78	0	0	0
CALR	27474	24710	23454	22683	21175	24469	12343	11896	11175	15493	17626	21353	15272	13403	17359
CALR3	4	15	7	30	31	21	24	24	29	18	10	22	11	13	8
CALU	9918	8863	8251	13766	13752	14892	4605	4020	5274	4583	3966	5240	6696	5718	7788
CALY	0	0	0	0	0	1	3	10	5	7	13	29	0	0	0
CAMK1	181	171	122	107	100	92	34	42	56	21	14	51	134	88	130
CAMK1D	984	840	684	431	496	514	645	591	999	830	852	1006	477	373	411
CAMK1G	0	1	0	4	7	20	10	5	20	5	5	10	2	0	0
CAMK2A	245	194	192	27	27	39	14	20	26	15	18	21	38	40	34
CAMK2B	3	1	1	0	1	2	20	31	20	29	41	93	0	0	0
CAMK2D	4656	4557	4142	2208	1896	2125	3747	3349	3671	2352	2108	2390	4193	3748	4808
CAMK2G	982	844	691	633	696	724	651	517	637	547	481	639	452	389	511
CAMK2N1	52	82	57	70	62	57	120	90	164	150	155	167	29	34	29
CAMK2N2	57	40	41	57	37	49	48	61	32	31	42	42	23	20	28
CAMK4	49	49	36	188	155	191	82	65	56	35	51	24	33	37	35
CAMKK1	283	249	195	143	149	168	157	184	154	142	191	292	63	61	51
CAMKK2	272	269	226	318	353	327	320	256	290	285	224	287	329	299	380
CAMKMT	78	74	70	107	124	109	151	134	156	60	77	69	74	52	92
CAMKV	1	2	1	20	12	11	22	19	10	21	11	24	0	2	1
CAMLG	635	624	535	581	531	665	660	558	484	718	718	943	671	510	705
CAMSAP1	590	511	416	818	891	1056	904	775	937	918	869	1059	355	272	361
CAMSAP2	2017	1770	1551	2815	2878	3463	1838	1729	2210	1881	1595	1845	1594	1401	1727
CAMSAP3	18	11	9	51	78	119	112	112	102	115	100	181	8	15	10
CAMTA1	56	67	52	29	51	61	230	134	168	128	120	147	52	53	62
CAMTA2	1255	1115	1011	877	959	896	1555	1563	1685	860	810	941	989	816	939
CAND1	4654	4133	3808	4698	4424	5029	2901	2522	2630	3566	3216	4132	5071	4207	6081
CAND2	125	93	77	33	33	64	66	55	117	41	34	54	38	28	35
CANT1	1265	1122	1035	636	652	687	596	604	540	465	444	500	1101	887	1071
CANX	17106	15879	14744	15601	15130	17657	11651	10765	9447	13046	12797	16089	13126	11356	15076
CAP1	8105	7517	6737	13441	13660	16169	12889	12146	13491	10088	9874	12095	6720	5465	7182
CAP2	1210	1129	984	383	349	451	328	311	408	165	179	187	813	709	1010
CAPG	2189	2019	1887	1734	1926	2540	6696	6136	6796	4314	3966	5147	1590	1291	1629
CAPN1	3091	2716	2343	2170	2351	2840	2964	2868	3788	1783	1925	2936	1624	1297	1521
CAPN10	188	194	144	204	142	199	130	172	160	85	87	110	99	62	85
CAPN11	0	0	0	0	0	0	1	0	1	0	0	1	0	0	0
CAPN12	14	8	7	6	10	10	5	8	8	7	3	8	2	1	7
CAPN13	2	0	1	6	6	3	11	5	13	6	3	13	1	0	2
CAPN14	0	0	0	0	0	3	0	2	3	4	7	5	0	0	0
CAPN15	225	187	183	313	281	325	258	235	238	265	206	314	105	93	105
CAPN2	8262	7918	6668	7858	7778	9044	7776	7855	6947	6637	6006	7817	6372	5545	7107
CAPN3	4	13	7	1	2	4	6	6	5	8	5	10	5	0	0
CAPN5	455	394	372	290	383	321	591	581	455	429	321	295	205	135	204
CAPN6	0	0	0	339	321	710	2265	2092	4922	966	921	1349	0	1	0
CAPN7	1159	1062	990	1155	1098	1288	1062	898	971	1023	967	1031	1088	888	1205
CAPN8	14	23	8	4	3	1	2	2	4	2	1	5	9	1	5
CAPNS1	7523	6914	5637	5977	6431	7084	9058	7961	7493	6699	6428	7238	4728	3966	4718
CAPNS2	0	1	0	0	0	2	0	0	0	0	2	1	1	0	1
CAPRIN1	10236	9303	8240	8903	8573	9714	8697	7558	7790	8082	7400	9674	9084	8131	10511
CAPRIN2	538	448	391	563	525	543	979	829	968	961	897	1099	403	356	497
CAPS	6	6	7	4	3	6	3	4	4	8	7	18	8	4	6
CAPS2	1	3	2	0	2	1	47	51	13	48	41	51	0	4	1
CAPSL	0	0	0	0	0	1	0	0	0	0	0	0	0	0	0
CAPZA1	9705	9094	8280	8369	7668	9386	8341	7607	6658	10793	9975	11135	9389	7915	10492
CAPZA2	3379	3200	2939	3026	2792	3033	2327	2082	2189	2329	2096	2164	3909	3194	4481
CAPZA3	0	0	0	0	0	0	0	0	0	0	0	0	0	0	0
CAPZB	3841	3604	3202	3696	3639	4187	3082	2886	3004	2629	2489	3025	2365	2018	2494
CARD10	404	355	308	265	289	343	228	227	306	261	254	384	206	176	184
CARD11	305	324	243	313	421	450	401	388	534	337	296	317	295	267	325
CARD14	104	98	98	54	38	64	148	137	198	108	89	151	51	34	52
CARD19	214	183	141	285	249	254	331	328	350	279	258	296	99	90	101
CARD6	1072	1023	910	338	318	294	599	477	641	736	682	944	1076	975	1367
CARF	521	495	390	251	263	326	852	708	739	839	711	906	440	369	517
CARHSP1	1547	1367	1217	1399	1267	1375	1970	1782	2473	998	869	1026	700	599	764
[truncated: 19,258 more rows]
