# Supplementary material for: Development and characterization of functional sheep endometrial luminal epithelial organoids
Source: Vet Res. 2026 Jun 9;57:102. doi: 10.1186/s13567-026-01764-4 (PMC13248463; doi:10.1186/s13567-026-01764-4)
Supplement: Supplementary file 2 — Additional file 2 Pseudo-bulk luminal epithelial reference transcriptome. This dataset contains the aggregated pseudo-bulk transcriptomic profile of native luminal epithelial cells, generated from scRNA-seq data of endometrial tissues (accession no. PRJCA056151). This file served as the native LE reference for correlation analysis with organoid bulk RNA-seq data. [file 13567_2026_1764_MOESM2_ESM.xlsx]

## Sheet: Sheet1
The single-cell sequencing data of in vivo stromal cells and luminal epithelial cells were converted into bulk RNA-seq data, with three biological replicates per group.
	ST-1	ST-2	ST-3	LE-1	LE-2	LE-3
FAM240C	320	371	227	1	0	0
PDCD1	211	278	81	4	6	42
RTP5	0	0	0	0	0	0
NEU4	0	0	1	0	0	0
GAL3ST2	10	6	8	0	1	3
D2HGDH	706	691	246	97	95	90
ING5	161	132	168	46	24	88
DTYMK	158	175	487	54	56	373
ATG4B	190	195	114	35	31	29
THAP4	248	147	239	68	38	133
BOK	184	286	114	49	12	44
STK25	281	263	207	29	38	59
FARP2	1436	449	755	106	67	157
SEPTIN2	2044	1505	2496	268	136	360
LOC121817693	11	9	7	2	1	2
LOC101101945	3318	1614	4045	280	151	1022
LOC121817697	11	2	0	1	0	0
PPP1R7	539	414	425	132	53	114
LOC101102694	536	398	245	75	31	67
SNED1	961	1204	258	215	130	196
LOC121817700	5	5	0	0	0	0
LOC101102952	43	64	6	1	2	3
MAB21L4	1	4	0	9	8	22
AGXT	2	2	0	34	18	76
KIF1A	130	136	60	104	43	123
AQP12A	0	0	0	0	0	0
GPR35	159	180	41	3	1	1
CAPN10	163	163	71	3	8	14
RNPEPL1	193	248	173	51	41	65
DUSP28	202	145	142	20	15	45
ANKMY1	147	125	50	5	6	6
GPC1	553	525	417	17	12	109
OTOS	14	20	0	25	34	0
COPS9	1556	1178	2656	808	506	1540
LOC105611997	0	0	0	0	0	0
NDUFA10	251	261	387	60	35	200
HDAC4	5690	1399	1280	314	209	328
TWIST2	1828	1418	1715	9	6	20
ASB1	92	67	72	9	8	16
TRAF3IP1	352	381	223	28	27	50
PER2	697	322	290	50	58	57
HES6	165	63	62	12	5	10
LOC101109322	1342	957	608	143	98	157
ERFE	41	7	0	3	3	1
KLHL30	0	1	0	0	0	0
ESPNL	20	8	16	4	1	6
SCLY	456	261	317	122	41	58
UBE2F	143	95	116	86	37	65
RAMP1	124	107	29	3	1	38
RBM44	4	7	2	0	0	12
LRRFIP1	872	719	696	795	355	1384
RAB17	5	0	1	1	0	3
PRLH	0	0	0	0	0	0
MLPH	9	2	1	120	15	35
COL6A3	2457	3560	2995	23	21	44
COPS8	592	502	637	97	72	155
ACKR3	159	148	671	9	9	19
IQCA1	23	13	61	4	5	8
ASB18	10	11	0	0	1	0
GBX2	5	5	10	2	0	0
AGAP1	5099	3626	1340	444	207	604
SH3BP4	303	143	434	4	6	8
ARL4C	3	0	7	2	0	4
SPP2	0	0	5	0	0	0
TRPM8	7	2	1	0	0	0
LOC101111929	29	6	9	3	3	12
LOC105616272	0	0	0	0	0	0
LOC105616273	5	3	0	2	1	3
UGT1A9	18	7	0	0	0	4
DNAJB3	0	0	0	0	0	0
USP40	1100	813	300	97	60	96
DGKD	171	108	103	89	17	103
SAG	16	10	7	0	0	3
ATG16L1	377	358	222	52	40	66
INPP5D	64	22	44	13	8	9
NGEF	11	11	10	4	1	7
SNORC	1	1	0	0	0	0
GIGYF2	1986	1160	1530	233	92	359
KCNJ13	17	2	4	1	0	1
EFHD1	840	403	539	14	18	14
ZSCAN20	61	38	30	5	4	4
CSMD2	50	15	42	3	0	0
C1H1orf94	0	0	0	0	0	0
GJB5	1	2	0	21	13	27
GJB4	0	0	0	1	0	8
GJB3	1	0	1	102	22	31
GJA4	39	15	5	5	0	4
SMIM12	143	180	155	44	23	32
DLGAP3	9	9	2	0	1	0
LOC101114743	1	0	0	0	0	0
TMEM35B	16	14	73	1	0	19
ZMYM6	1089	793	393	143	111	91
ZMYM1	579	516	335	75	32	83
LOC105602104	223	99	26	1	1	4
LOC106990819	231	53	55	6	1	18
SFPQ	10376	5618	5526	802	269	1137
LOC101109132	79	71	123	9	4	42
ZMYM4	1243	997	694	65	49	194
LOC101109655	435	328	330	76	49	150
KIAA0319L	403	360	256	129	69	67
NCDN	77	75	67	13	9	13
TFAP2E	8	3	2	0	0	0
PSMB2	1529	925	1788	366	154	670
C1H1orf216	43	56	41	1	1	0
CLSPN	53	33	43	1	0	16
AGO4	123	78	31	24	5	15
LOC101111060	107	137	123	10	11	39
AGO3	3528	2490	1929	286	122	481
LOC121818983	8	9	3	2	2	1
TEKT2	31	37	36	14	20	10
ADPRS	213	190	106	38	19	27
COL8A2	2	3	9	0	0	1
TRAPPC3	297	239	220	59	31	58
MAP7D1	546	414	579	28	15	93
THRAP3	5572	3610	3565	697	305	932
SH3D21	158	108	42	42	52	4
EVA1B	547	763	1287	8	5	36
STK40	776	426	512	241	85	166
LSM10	190	182	135	25	18	31
OSCP1	115	85	49	16	15	18
MRPS15	331	361	491	111	69	241
CSF3R	0	0	1	0	1	2
GRIK3	224	416	5	1	1	0
ZC3H12A	508	168	423	86	57	136
MEAF6	442	298	317	73	53	83
SNIP1	546	445	502	86	54	114
DNALI1	6	1	0	0	0	2
GNL2	542	432	635	69	31	186
RSPO1	168	136	39	0	2	1
C1H1orf109	132	97	56	3	1	10
CDCA8	0	1	4	0	0	10
EPHA10	4	0	4	0	1	2
MANEAL	30	27	28	1	2	2
YRDC	361	220	532	277	83	340
C1H1orf122	236	191	365	30	25	138
MTF1	215	162	125	79	39	63
INPP5B	438	217	216	43	17	32
SF3A3	1193	748	1003	276	129	367
FHL3	173	156	191	7	6	21
UTP11	892	609	856	150	59	227
POU3F1	302	190	40	5	2	2
RRAGC	319	162	233	62	38	47
GJA9	2	0	2	0	0	14
RHBDL2	5	2	12	3	2	121
AKIRIN1	695	497	526	47	33	77
NDUFS5	3556	3172	3907	595	390	1771
MACF1	4767	3228	5083	1247	470	907
LOC101120626	64	25	45	3	0	5
LOC114114126	1	2	1	1	0	0
PABPC4	1121	712	1064	58	24	241
HEYL	265	236	89	4	0	2
NT5C1A	8	4	5	1	0	0
HPCAL4	63	65	56	0	1	1
PPIE	106	124	138	23	11	43
BMP8B	6	3	2	0	0	1
TRIT1	384	271	340	67	43	129
MYCL	165	52	67	8	20	49
MFSD2A	106	22	496	23	22	88
CAP1	1031	825	3351	192	135	358
PPT1	620	543	585	18	10	50
LOC105603393	9	8	5	0	0	3
LOC105604595	0	0	0	0	0	0
RLF	2433	1778	1949	274	320	236
TMCO2	29	6	15	4	3	4
ZMPSTE24	501	360	324	55	34	88
COL9A2	3	2	28	0	1	2
SMAP2	231	159	304	16	14	83
ZFP69B	47	48	107	0	0	4
ZFP69	151	149	120	11	4	20
EXO5	246	95	120	3	1	5
ZNF684	67	84	40	2	3	3
LOC101102188	2	0	1	0	0	0
RIMS3	39	49	6	0	1	2
NFYC	450	376	362	38	42	118
KCNQ4	20	8	18	0	0	3
CITED4	418	285	116	61	18	114
CTPS1	271	307	146	1	2	11
SLFNL1	20	0	3	0	0	0
SCMH1	2602	1983	1588	77	53	154
FOXO6	10	10	6	0	2	0
EDN2	4	0	0	4	5	6
HIVEP3	2744	2059	1709	48	51	262
GUCA2B	1	1	0	1	0	0
GUCA2A	1	1	3	0	0	2
FOXJ3	1029	1054	1008	391	195	627
LOC121817095	2	5	0	0	0	1
RIMKLA	6	8	1	1	0	3
ZMYND12	20	10	5	5	1	1
PPCS	120	133	62	25	9	25
CCDC30	169	483	86	33	25	85
PPIH	475	457	769	61	46	182
YBX1	8752	4848	8841	661	361	2134
CLDN19	11	3	0	0	0	2
P3H1	1149	1029	1420	51	87	41
C1H1orf50	527	300	236	27	28	51
TMEM269	932	256	192	2	3	15
LOC101106376	1613	1316	849	53	59	101
LOC101103113	114	34	66	1	0	5
ZNF691	112	127	34	12	7	9
SLC2A1	323	172	188	154	89	155
LOC101103614	0	0	0	0	0	0
FAM183A	2	1	1	0	0	4
EBNA1BP2	688	516	1018	107	64	327
CFAP57	2	4	1	0	0	2
TMEM125	0	1	0	17	36	83
C1H1orf210	1	2	0	93	68	78
LOC101109657	3	0	2	43	26	48
TIE1	8	12	8	3	0	2
LOC105607154	0	0	0	0	0	0
MPL	0	2	0	1	0	5
CDC20	0	1	3	1	0	10
ELOVL1	184	195	240	43	44	79
LOC106990835	0	1	0	0	0	0
MED8	153	151	122	34	26	51
SZT2	223	186	72	21	9	22
HYI	420	468	177	32	17	56
PTPRF	351	275	100	552	272	447
KDM4A	429	281	383	54	14	99
ST3GAL3	783	499	388	39	7	121
ARTN	3	2	0	0	0	0
IPO13	133	133	101	17	17	52
DPH2	76	95	21	10	9	2
ATP6V0B	1172	983	988	463	258	415
B4GALT2	146	150	315	16	10	43
CCDC24	66	44	19	12	14	5
SLC6A9	20	29	20	24	20	15
KLF17	0	0	0	0	0	0
DMAP1	207	199	137	22	19	29
ERI3	492	428	397	26	25	78
RNF220	464	445	458	92	65	123
TMEM53	108	128	80	36	51	48
ARMH1	139	126	22	14	16	6
KIF2C	8	3	0	0	0	4
RPS8	65418	55260	76592	6212	5374	31591
BEST4	2	1	2	0	0	0
PLK3	712	383	617	82	64	126
DYNLT4	4	0	4	2	2	0
BTBD19	58	36	25	3	4	7
PTCH2	120	78	131	4	1	3
EIF2B3	966	791	535	87	90	142
HECTD3	110	110	75	9	8	11
UROD	230	209	350	19	18	89
ZSWIM5	44	26	31	11	8	37
LOC105605152	22	21	3	1	0	0
HPDL	2	1	1	0	0	2
MUTYH	117	69	80	8	8	16
TOE1	252	240	106	30	18	35
TESK2	2637	471	544	66	6	41
CCDC163	895	300	144	27	8	15
MMACHC	89	57	50	2	6	28
PRDX1	4864	3095	5336	856	389	1945
AKR1A1	594	426	613	85	77	241
LOC101121892	4188	1800	1741	329	200	581
CCDC17	119	117	27	6	7	6
GPBP1L1	908	1108	697	183	176	321
TMEM69	146	134	98	24	8	29
LOC101122737	73	48	37	1	3	17
LOC114115297	6	1	5	0	0	1
MAST2	726	443	283	43	10	49
LOC101123247	3214	1063	542	5868	2571	1066
P3R3URF	1	0	0	0	0	0
TSPAN1	20	7	7	85	90	1148
POMGNT1	213	185	178	29	14	55
LURAP1	33	19	7	2	0	3
RAD54L	74	35	32	7	3	12
LRRC41	2095	1648	1170	141	82	203
UQCRH	12741	11519	10737	867	588	3137
NSUN4	182	115	79	24	15	28
FAAH	95	64	42	13	10	12
LOC101103602	8	2	5	0	1	0
DMBX1	0	0	0	0	0	0
KNCN	3	2	1	0	1	0
MKNK1	87	106	92	9	4	26
ATPAF1	642	502	331	73	34	104
TEX38	0	0	0	0	0	0
EFCAB14	292	219	167	93	48	119
LOC101105114	1	0	0	0	0	0
LOC101105610	0	0	0	0	0	0
LOC114114831	0	0	0	0	3	1
LOC114114832	1	0	0	21	11	0
LOC101106121	2	12	3	8	0	0
PDZK1IP1	19	12	2	1077	933	509
TAL1	4	2	1	0	0	0
STIL	35	20	17	3	2	10
CMPK1	190	150	462	8	10	92
FOXE3	1	0	1	0	0	0
LOC114114836	22	31	38	1	0	0
FOXD2	10	20	24	0	0	0
TRABD2B	254	83	401	2	3	12
LOC101114922	1	0	0	0	0	0
SLC5A9	1	0	0	1	0	0
SPATA6	800	628	474	8	6	26
LOC101115174	5	4	6	1	0	0
BEND5	286	385	102	14	14	8
LOC114115358	49	42	23	3	5	2
ELAVL4	0	6	0	0	0	0
DMRTA2	58	13	14	1	0	4
FAF1	2384	1661	1674	220	110	259
CDKN2C	1267	783	426	6	3	8
C1H1orf185	52	35	13	1	0	0
RNF11	1378	911	995	73	59	130
TTC39A	624	353	348	54	33	94
EPS15	800	708	777	92	56	135
OSBPL9	2725	2414	1677	206	143	297
LOC105609515	8	2	5	0	0	0
NRDC	2185	2086	1866	129	88	294
RAB3B	785	930	171	3	4	31
TXNDC12	1230	1093	1008	52	40	112
BTF3L4	741	701	696	109	73	265
LOC114114872	10	6	4	0	0	1
ZFYVE9	546	824	457	43	36	105
CC2D1B	50	33	57	18	13	21
ORC1	45	21	33	1	1	16
PRPF38A	474	296	447	87	35	95
TUT4	2113	2160	1233	319	252	412
GPX7	583	337	787	4	4	15
SHISAL2A	13	2	2	0	0	0
LOC101116001	30	13	37	6	10	24
ZYG11B	532	419	408	22	17	96
ZYG11A	90	44	52	3	0	3
LOC105609512	1	0	0	0	0	0
LOC101117028	164	152	188	30	22	36
LOC101117285	588	517	655	130	84	338
PODN	2021	1320	117	10	8	5
SLC1A7	30	6	4	0	0	3
CPT2	150	193	48	6	5	20
CZIB	830	706	1352	82	69	336
MAGOH	900	615	948	323	127	416
LRP8	152	68	69	104	55	157
DMRTB1	2	0	0	0	0	0
GLIS1	144	221	65	2	2	1
NDC1	97	103	47	7	6	27
YIPF1	231	205	110	18	15	27
DIO1	6	5	1	0	0	1
HSPB11	751	720	205	64	61	48
LRRC42	347	247	229	55	32	52
LDLRAD1	2	1	1	1	1	0
TMEM59	6024	3863	2266	855	493	509
TCEANC2	112	97	90	13	5	17
CDCP2	20	7	3	0	0	0
LOC101121639	216	81	58	5	4	14
SSBP3	1810	1376	795	70	52	95
ACOT11	15	15	3	2	1	5
FAM151A	7	6	1	0	0	0
MROH7	0	1	0	0	0	0
TTC4	304	196	281	66	33	83
PARS2	14	18	8	0	4	3
TTC22	1	1	0	0	0	8
LEXM	2	2	1	0	0	0
DHCR24	36	23	96	35	31	183
TMEM61	6	2	1	1	0	0
BSND	3	0	0	0	0	0
USP24	1122	1424	770	86	85	160
PHF11	0	0	0	0	0	0
PLPP3	4296	4771	2185	255	90	139
PRKAA2	33	46	12	71	40	51
FYB2	15	13	10	350	280	569
C8A	30	14	1	1	0	2
C8B	3	0	0	0	0	0
DAB1	56	9	22	1	0	1
OMA1	173	165	53	54	28	61
TACSTD2	62	26	10	262	129	553
MYSM1	828	853	457	71	59	100
JUN	65265	85258	29804	6111	5560	3558
FGGY	430	340	90	59	44	79
HOOK1	182	68	126	145	80	304
LOC101121563	51	177	26	0	2	15
LOC101121820	222	201	87	1	2	7
CYP2J	34	23	8	12	6	10
C1H1orf87	5	3	1	0	1	2
NFIA	2832	2381	1414	310	174	425
TM2D1	555	432	368	51	43	93
PATJ	34590	25859	24360	2804	2014	6363
LOC121819447	1	0	0	0	0	0
LOC121819452	0	0	0	0	0	0
KANK4	3	0	5	0	0	9
USP1	545	465	491	89	80	207
DOCK7	1565	1278	992	247	176	176
ANGPTL3	11	3	3	1	0	0
ATG4C	499	568	305	51	35	61
LOC114115222	24	12	13	6	1	20
FOXD3	0	0	0	0	0	0
ALG6	208	163	128	10	13	41
LOC101108702	461	422	282	49	40	81
EFCAB7	317	335	173	26	23	39
PGM1	203	131	263	34	20	85
ROR1	1197	1108	2370	29	24	30
UBE2U	67	33	256	2	1	7
CACHD1	1297	1103	1020	36	16	114
RAVER2	263	174	156	32	25	43
JAK1	6850	4766	5311	1059	507	1229
AK4	86	86	57	1	4	7
DNAJC6	31	41	41	1	2	2
LEPROT	566	495	457	60	55	62
LEPR	770	489	1664	10	13	10
PDE4B	196	137	680	15	5	137
SGIP1	88	41	106	3	2	5
DYNLT5	1	0	4	0	0	1
INSL5	0	0	0	0	0	0
DNAI4	19	17	14	2	3	12
MIER1	2842	2481	1923	208	156	459
SLC35D1	413	398	503	19	13	40
C1H1orf141	0	1	1	1	0	1
IL23R	1	2	1	0	0	0
IL12RB2	57	20	49	9	6	13
SERBP1	5258	3893	6755	809	444	2552
GADD45A	2910	1597	2535	3120	2326	3076
GNG12	600	490	1114	229	111	585
LOC114116104	33	9	11	6	1	5
DIRAS3	28	4	35	21	5	13
WLS	2790	1271	2718	766	621	489
RPE65	0	3	0	0	1	0
DEPDC1	1	0	0	0	0	8
LRRC7	62	47	12	4	2	3
LRRC40	334	278	210	25	16	62
SRSF11	4234	4247	3414	457	348	849
ANKRD13C	307	335	277	68	20	94
CTH	77	52	77	11	7	43
PTGER3	78	25	166	19	6	43
ZRANB2	2543	2521	2163	151	133	427
NEGR1	1436	634	148	56	14	26
LRRIQ3	542	588	220	8	8	29
FPGT	109	106	24	12	12	11
LOC101120030	42	64	24	2	5	8
LRRC53	0	0	0	0	0	0
ERICH3	15	13	1	2	3	2
CRYZ	392	283	227	299	226	125
TYW3	167	217	170	81	94	47
LHX8	0	0	0	0	0	0
SLC44A5	31	20	21	1	1	2
ACADM	1126	833	402	91	56	120
RABGGTB	1178	802	887	125	63	293
MSH4	401	204	150	12	14	43
ASB17	5	0	0	0	0	0
ST6GALNAC3	1083	792	296	9	9	92
ST6GALNAC5	15	4	2	1	0	1
PIGK	660	634	313	58	49	158
AK5	23	29	4	2	5	2
ZZZ3	786	751	860	107	84	241
USP33	1235	1307	1065	151	97	237
MIGA1	684	737	237	2	2	19
NEXN	553	595	807	6	6	71
FUBP1	1706	1478	1875	197	151	406
DNAJB4	1352	1130	1059	54	37	396
GIPC2	67	29	12	30	29	64
LOC105614727	1	0	1	1	0	0
PTGFR	6	9	51	0	1	3
IFI44L	626	478	65	8	9	3
IFI44	963	746	99	19	33	6
ADGRL4	26	18	30	3	3	17
ADGRL2	1726	1931	777	31	45	157
TTLL7	556	462	292	16	12	19
PRKACB	1687	1297	1520	22	33	157
SAMD13	17	8	17	1	0	11
LOC101109838	3	1	0	0	0	7
DNASE2B	0	0	0	0	0	0
RPF1	437	381	513	105	66	184
GNG5	2974	2334	4282	772	427	2028
SPATA1	82	47	21	6	2	13
CTBS	0	0	1	0	0	0
LOC101110888	168	113	204	58	37	89
LPAR3	1	4	4	89	96	87
MCOLN2	6	11	1	134	103	39
MCOLN3	32	35	0	1418	1198	33
LOC114115573	0	1	4	1	0	1
DNAI3	102	52	38	9	13	14
SYDE2	41	34	40	18	16	17
C1H1orf52	306	398	445	103	64	124
BCL10	493	407	589	382	197	573
LOC114115576	4	4	5	1	0	3
DDAH1	57	55	43	7	7	96
CCN1	7787	5698	2846	1124	452	2494
ZNHIT6	741	1101	913	39	13	158
COL24A1	88	124	83	4	5	9
ODF2L	561	636	315	71	43	69
CLCA2	0	0	0	0	2	133
CLCA1	1	0	0	0	0	0
LOC101115586	1	1	0	0	0	0
LOC101116002	4	1	3	0	0	0
LOC105609232	25	20	23	3	1	2
LOC101116267	8	1	2	0	0	2
SH3GLB1	2420	1618	2438	247	124	476
SELENOF	2095	1520	2504	261	200	612
HS2ST1	1650	1144	1296	42	56	199
LMO4	3167	2666	1802	116	69	125
PKN2	1936	1957	1897	213	131	334
GTF2B	1155	662	406	108	50	79
KYAT3	258	224	123	19	14	31
LOC101119517	149	79	109	1	2	2
LOC101119773	134	63	10	0	1	4
LOC101120395	776	1142	388	1	9	24
LOC105614852	270	237	110	12	9	6
LOC101120367	314	287	88	1	2	9
LOC101120617	1	1	0	0	0	0
LOC101105481	6	1	1	0	0	0
LOC101103547	1	0	0	0	0	0
LOC114115616	0	3	0	1	0	0
LOC101114579	693	695	216	1	1	6
LOC101120875	225	20	31	2	0	2
LRRC8B	253	106	200	19	19	58
LRRC8C	330	172	522	15	10	163
LRRC8D	90	63	147	33	22	129
ZNF326	3474	3065	2208	399	209	1016
LOC443297	13	15	13	3	2	5
BARHL2	6	1	1	0	0	0
LOC121819686	38	9	19	1	0	5
ZNF644	2684	2553	1455	578	303	592
HFM1	491	781	288	7	0	3
LOC101115846	4	1	0	0	0	1
CDC7	302	264	203	7	6	12
TGFBR3	6797	6216	2150	35	36	22
LOC114115646	4	8	6	0	0	1
BRDT	0	1	0	1	0	0
EPHX4	2	1	0	0	0	0
BTBD8	658	704	364	55	42	49
C1H1orf146	108	57	32	3	0	2
GLMN	279	316	206	15	17	64
RPAP2	1279	1045	478	124	87	340
GFI1	9	3	10	0	1	5
EVI5	3147	1943	2321	432	177	851
RPL5	20680	17722	15901	2683	2195	7188
DIPK1A	143	133	235	42	18	88
MTF2	774	689	617	111	80	201
TMED5	174	131	198	11	6	39
CCDC18	387	264	165	25	21	67
DR1	706	445	831	113	55	149
LOC114113093	5	1	3	2	0	1
FNBP1L	3877	2911	3561	1018	828	865
BCAR3	186	127	84	93	30	502
DNTTIP2	1056	753	939	149	64	362
GCLM	623	267	204	18	12	79
ABCA4	35	31	28	0	0	10
ARHGAP29	1119	2332	1030	144	51	179
ABCD3	512	457	411	388	166	300
F3	772	436	1101	2854	373	1233
LOC121819811	23	10	9	25	4	52
SLC44A3	229	58	33	104	47	113
CNN3	3119	1944	3854	198	170	1119
ALG14	230	210	288	29	36	149
LOC101108787	27	26	12	44	32	62
RWDD3	76	115	94	25	19	34
PTBP2	2133	2206	1863	175	156	268
DPYD	3007	1914	1585	482	259	144
SNX7	549	489	679	4	2	43
PLPPR5	16	4	6	0	2	1
PLPPR4	3	1	5	0	0	0
PALMD	19	8	16	4	8	41
FRRS1	8	3	39	42	24	32
AGL	325	338	244	35	13	53
SLC35A3	162	133	122	150	115	115
MFSD14A	529	318	322	188	122	90
SASS6	274	234	162	40	27	31
TRMT13	869	833	453	70	38	97
LRRC39	10	7	0	0	1	0
DBT	94	94	127	19	24	32
RTCA	369	276	399	74	58	95
CDC14A	461	267	665	169	125	64
GPR88	1	2	7	0	0	1
LOC101113636	5	24	9	0	0	0
LOC101114226	1012	483	653	3	1	37
LOC101123118	3	3	2	2	0	0
EXTL2	89	58	99	0	0	2
SLC30A7	879	646	628	94	36	166
DPH5	244	283	290	15	16	52
S1PR1	144	218	30	58	51	17
OLFM3	0	2	0	0	1	0
COL11A1	61	6	873	1	0	5
RNPC3	1543	1173	707	82	50	131
LOC101118831	6	4	2	0	0	0
LOC101119090	14	17	13	3	0	2
LOC114116098	135	0	85	30	0	20
PRMT6	59	72	54	4	2	21
NTNG1	33	58	41	2	1	4
VAV3	977	851	507	130	121	152
LOC101121132	925	684	817	37	21	166
LOC101121385	7	1	4	0	0	0
LOC101102447	2	2	1	0	0	1
FAM102B	1050	982	863	13	7	21
HENMT1	18	8	5	0	0	2
LOC121818611	70	49	69	10	6	16
PRPF38B	2089	1681	2091	363	202	497
FNDC7	293	56	128	2	0	12
STXBP3	700	473	351	75	56	99
AKNAD1	16	8	11	7	0	1
GPSM2	67	48	105	14	10	18
CLCC1	540	495	286	69	35	40
WDR47	625	288	451	73	35	90
TAF13	384	314	353	122	51	219
TMEM167B	611	474	483	109	62	106
C1H1orf194	30	5	6	39	9	50
ELAPOR1	38	15	7	58	42	311
SARS1	1023	692	787	133	105	288
CELSR2	301	38	38	39	31	44
PSRC1	15	4	10	6	5	10
MYBPHL	11	0	4	4	1	3
SORT1	134	38	131	140	87	149
PSMA5	1045	651	1107	170	115	520
SYPL2	1	2	4	0	0	0
ATXN7L2	54	27	37	3	1	7
LOC101105614	23	14	18	2	2	2
AMIGO1	36	33	11	4	5	1
GPR61	0	0	0	0	0	0
GNAI3	1138	874	1629	185	110	275
GNAT2	12	1	4	1	0	2
AMPD2	208	184	213	7	3	31
LOC101107401	1040	958	170	327	81	36
LOC101107831	13	34	2	1	0	0
LOC106990219	37	28	10	0	0	0
LOC114116333	1493	1756	434	60	51	105
LOC114108708	565	399	79	11	10	4
LOC101108092	1792	1843	456	309	300	162
LOC101108705	320	210	11	36	35	1
GSTM3	5809	3707	1658	1310	1605	349
EPS8L3	4	0	0	0	0	0
CSF1	259	243	521	5	3	34
AHCYL1	662	626	662	38	33	167
STRIP1	61	69	142	36	8	43
ALX3	131	72	26	0	0	0
SLC6A17	13	5	3	1	0	3
KCNC4	12	6	6	2	3	2
RBM15	574	443	250	74	36	64
SLC16A4	31	14	3	10	6	1
LAMTOR5	1190	923	988	428	250	615
PROK1	0	0	0	0	0	1
CYM	0	0	0	0	0	0
KCNA2	2	1	0	0	0	1
KCNA3	20	17	38	0	4	2
CD53	33	24	39	4	7	9
LRIF1	526	598	311	41	40	51
DRAM2	361	286	348	54	51	178
CEPT1	384	311	192	36	46	52
DENND2D	2	4	3	3	7	14
CHI3L2	0	0	1	0	0	69
CHIA	1	0	0	0	0	0
PIFO	1	1	0	3	2	8
LOC101113807	0	0	0	0	0	0
OVGP1	4	2	1	0	0	1
WDR77	54	44	97	3	3	30
ATP5PB	1623	1177	1570	351	256	740
C1H1orf162	7	4	13	0	0	0
TMIGD3	2	3	8	1	0	2
RAP1A	962	604	925	111	66	216
INKA2	8	8	8	0	0	2
DDX20	314	290	261	40	20	50
KCND3	10	5	5	0	0	0
LOC121817627	0	0	0	0	0	0
CTTNBP2NL	445	314	361	197	80	294
WNT2B	152	202	29	1	1	0
ST7L	304	346	100	23	27	31
CAPZA1	1394	920	1512	215	108	368
MOV10	386	321	246	57	44	77
RHOC	1429	1265	1181	270	264	475
PPM1J	19	13	5	32	30	77
TAFA3	2	0	4	0	0	0
LOC101108016	14	8	4	0	1	0
LOC443456	1186	374	728	5	8	47
LRIG2	802	603	504	95	53	95
MAGI3	3286	3153	1229	616	220	642
PHTF1	763	584	219	31	13	51
RSBN1	2068	1811	730	219	243	189
PTPN22	40	30	11	62	43	15
BCL2L15	41	44	5	1986	2557	537
AP4B1	77	82	33	6	12	16
DCLRE1B	28	33	39	0	1	10
LOC114116973	4	4	3	0	0	0
HIPK1	672	489	589	72	55	126
OLFML3	17692	14206	7594	95	56	38
SYT6	7	11	2	0	0	0
TRIM33	900	702	674	231	185	201
BCAS2	1081	433	564	318	111	295
DENND2C	494	219	320	15	8	173
AMPD1	53	18	19	1	0	14
NRAS	455	267	350	66	52	96
CSDE1	2772	2100	2681	340	193	795
SIKE1	137	114	110	10	11	23
SYCP1	3	0	2	0	0	1
TSPAN2	23	26	37	2	1	5
NGF	30	21	9	1	1	35
VANGL1	175	167	139	42	40	89
CASQ2	6	4	11	1	0	3
LOC101110112	0	0	0	0	0	0
NHLH2	2	0	4	0	0	0
SLC22A15	220	270	224	2	2	128
MAB21L3	42	27	38	0	4	35
ATP1A1	5932	2664	2408	1189	486	1220
CD58	654	480	540	102	37	127
LOC106990460	21	20	4	1	2	0
IGSF3	321	129	268	37	19	48
CD2	15	19	17	5	6	6
PTGFRN	1835	919	579	29	16	42
CD101	150	49	29	3	0	3
TTF2	297	228	128	26	26	48
TRIM45	139	131	18	8	8	2
VTCN1	3	1	0	0	0	6
MAN1A2	1361	1287	1277	111	53	209
TENT5C	1082	535	326	95	58	93
GDAP2	269	171	219	10	10	79
WDR3	272	223	230	42	32	120
SPAG17	13	58	31	2	9	10
TBX15	11	6	0	0	0	0
WARS2	262	170	215	30	14	91
HAO2	1	0	0	0	0	0
HSD3B1	1	0	1	0	0	0
ZNF697	60	39	44	10	9	42
PHGDH	65	52	21	2331	1932	36
HMGCS2	4	0	1	0	0	0
REG4	10	0	6	0	0	1
LOC101112189	8	1	1	0	0	0
LOC101112445	5	0	0	0	0	0
LOC101112695	5	0	3	0	0	0
NOTCH2	1557	1167	1735	63	43	184
SEC22B	551	450	941	90	43	254
LOC101112864	487	299	511	12	7	58
LOC114117240	3	1	1	0	1	0
LOC114112680	0	0	0	0	0	0
LOC121820159	3	0	0	0	0	0
LOC101112943	35	53	10	0	0	1
PRKAB2	247	203	168	29	30	27
FMO5	336	142	157	18	10	30
CHD1L	498	594	646	48	46	56
BCL9	636	615	334	93	54	164
ACP6	181	95	91	8	9	57
LOC114116720	0	2	5	0	0	1
GJA5	4	4	22	0	1	28
LOC101115331	291	248	218	42	26	116
PDZK1	24	1	5	65	14	51
RNF115	554	320	289	47	25	81
POLR3C	118	106	128	6	10	35
NUDT17	90	79	41	10	4	13
PIAS3	137	113	124	4	12	12
ANKRD35	34	27	4	1	1	0
ITGA10	101	71	14	4	5	2
PEX11B	120	125	54	31	12	13
RBM8A	1111	862	1427	254	137	462
LIX1L	379	322	336	3	0	16
ANKRD34A	7	4	7	0	0	1
POLR3GL	648	463	345	103	53	100
LOC654403	10938	13776	3897	420	441	74
LOC105615520	130	98	24	1	1	8
LOC101119949	1	0	0	0	0	1
LOC101120207	206	141	26	1	2	11
FCGR1A	6	4	2	0	0	1
LOC101120455	1528	652	291	36	21	100
LOC101120877	139	71	40	3	2	3
LOC114113187	372	210	66	12	16	5
LOC101115753	311	161	43	4	4	2
LOC101121643	277	98	36	9	12	12
LOC101122148	0	0	150	0	1	165
LOC114116824	1	2	0	0	0	0
LOC101122398	1847	1194	375	88	49	123
LOC101122645	2804	1958	1142	102	70	270
BOLA1	221	183	140	72	52	87
SV2A	114	77	40	0	0	4
SF3B4	504	471	445	186	73	222
MTMR11	142	124	66	6	4	12
OTUD7B	461	301	288	269	91	239
VPS45	238	293	313	18	14	47
PLEKHO1	257	252	409	77	23	63
ANP32E	1132	646	1257	69	27	191
CA14	2	2	0	1	0	1
APH1A	518	467	314	51	59	120
C1H1orf54	98	111	82	7	5	18
CIART	28	32	8	4	4	7
MRPS21	810	630	916	114	100	353
PRPF3	711	630	485	67	38	98
RPRD2	881	960	582	82	54	126
TARS2	153	139	83	10	15	25
ECM1	35	33	29	11	19	51
ADAMTSL4	135	133	33	10	7	11
MCL1	7902	3971	3134	1151	461	712
ENSA	1058	742	1236	84	55	343
GOLPH3L	593	530	577	72	72	197
LOC121819839	4	3	8	0	0	0
HORMAD1	53	10	49	0	0	8
CTSS	919	356	415	25	15	57
CTSK	1885	1188	1651	26	16	27
ARNT	558	341	402	27	37	63
SETDB1	374	298	178	26	17	54
CERS2	919	692	469	84	35	154
ANXA9	125	100	0	0	0	1
MINDY1	449	400	125	49	32	59
PRUNE1	145	153	60	15	8	19
BNIPL	18	23	3	0	0	4
C1H1orf56	3	1	1	0	0	0
CDC42SE1	357	297	269	56	43	105
MLLT11	0	0	2	0	0	0
GABPB2	177	129	110	14	14	13
SEMA6C	70	78	45	6	6	35
TNFAIP8L2	5	1	3	0	0	1
LYSMD1	62	61	25	8	3	2
SCNM1	216	221	230	31	22	79
TMOD4	18	13	8	1	0	1
VPS72	308	316	287	101	73	119
LOC114113195	1	2	0	0	0	0
PIP5K1A	1074	792	621	138	80	174
PSMD4	1105	754	818	125	60	295
ZNF687	163	122	86	27	23	25
PI4KB	615	459	333	34	26	34
RFX5	117	76	63	0	2	18
SELENBP1	507	343	79	6	4	33
PSMB4	2157	1712	2768	466	260	1010
POGZ	966	684	657	86	59	129
CGN	25	8	9	68	43	60
TUFT1	990	282	195	660	185	266
LOC105613572	176	29	21	68	16	17
SNX27	899	446	473	101	33	145
CELF3	3	6	2	3	0	2
RIIAD1	15	7	8	6	15	35
MRPL9	576	781	490	34	35	132
OAZ3	1	1	0	0	0	0
TDRKH	5	2	2	21	8	41
LINGO4	4	0	0	20	10	7
RORC	15	14	2	104	90	40
C2CD4D	13	24	3	1	0	0
THEM5	0	2	0	0	0	0
THEM4	418	332	75	6	15	59
S100A10	3536	2118	2682	629	450	1346
S100A11	8990	6557	15451	3313	3958	6234
LOC105613035	0	0	0	0	0	0
TCHHL1	0	0	0	0	0	0
LOC101120969	12	2	4	0	0	1
LOC105614079	0	0	0	0	0	1
LOC114113200	21	29	0	0	0	0
LOC101121728	24	14	0	0	0	0
LOC101121986	0	10	0	0	0	0
C1H1orf68	0	0	0	0	0	0
LOC101121142	0	0	0	0	0	0
LOC101122647	0	1	2	0	0	0
LOC101123167	0	0	0	0	0	0
IVL	1	0	0	0	0	0
LOC101102105	1	0	0	16	4	43
LOC101121654	4	8	0	0	1	0
LORICRIN	4	0	1	0	0	1
LOC101121908	2	0	0	0	0	0
PGLYRP4	0	1	3	0	0	5
S100A9	0	3	64	10	0	2420
LOC101103771	0	1	38	0	0	3688
S100A8	3	1	57	0	0	2933
LOC105605551	0	0	0	0	0	0
LOC114113226	0	1	2	0	0	2
S100A6	0	2	4	0	0	2
S100A5	6	15	49	4	0	69
S100A4	8184	2512	7085	57	12	4993
S100A3	9	1	9	2	4	31
S100A2	117	52	185	7985	2847	18915
S100A16	1219	1215	1654	8	44	506
S100A14	991	724	937	25	33	396
S100A13	5227	4607	2440	251	228	465
S100A1	33	32	9	15	23	3
LOC101106216	832	550	585	122	69	150
SNAPIN	662	668	216	64	83	69
ILF2	591	492	1702	125	51	472
NPR1	9	5	5	0	1	2
INTS3	284	208	175	32	24	50
SLC27A3	133	191	65	1	3	14
GATAD2B	1329	961	934	64	63	164
DENND4B	168	94	46	17	16	18
CRTC2	340	209	126	33	30	17
SLC39A1	1032	817	946	50	32	84
JTB	1355	1097	891	138	96	288
CREB3L4	10	5	25	4	2	64
RAB13	2084	1712	1026	55	78	257
RPS27	52070	40076	29626	6559	4029	12736
NUP210L	135	105	50	21	3	32
TPM3	1519	998	1849	818	338	1211
C1H1orf189	36	60	13	16	6	17
C1H1orf43	312	350	235	57	57	115
UBAP2L	1272	651	924	106	67	219
HAX1	483	430	160	98	41	110
AQP10	47	82	13	0	1	1
ATP8B2	155	159	194	3	10	22
IL6R	799	578	227	1285	633	129
SHE	24	10	19	9	5	5
TDRD10	37	15	6	7	0	3
UBE2Q1	306	334	404	74	68	169
CHRNB2	3	0	0	0	0	0
ADAR	1315	748	408	105	73	70
KCNN3	200	342	191	7	6	11
PMVK	168	45	41	24	33	35
PBXIP1	1878	1190	658	85	61	91
SHC1	980	747	801	41	42	74
CKS1B	165	108	233	41	26	191
FLAD1	152	112	101	27	22	47
LOC114117247	3	0	1	0	0	0
ZBTB7B	153	162	81	32	52	16
DCST2	1	1	0	0	0	1
DCST1	16	4	1	1	1	1
ADAM15	214	145	37	13	13	36
EFNA4	123	170	202	30	57	60
EFNA3	2	6	9	4	5	4
EFNA1	95	99	58	334	362	76
SLC50A1	248	215	264	14	17	98
DPM3	1247	1188	1697	211	152	515
LOC114113228	5	3	5	0	0	2
KRTCAP2	2491	2497	2634	344	247	960
TRIM46	17	7	2	3	4	6
MUC1	32	15	6	440	292	656
THBS3	202	172	157	3	4	3
MTX1	196	128	236	35	20	134
GBA	205	238	211	3	13	26
FAM189B	287	341	147	15	11	42
SCAMP3	395	392	424	51	32	114
CLK2	481	473	308	64	59	84
HCN3	28	31	2	0	1	0
PKLR	114	38	34	2	0	2
FDPS	316	208	220	89	70	280
LOC121820538	4	0	4	0	1	0
RUSC1	232	229	148	7	10	35
ASH1L	7655	5279	7232	815	373	1183
LOC114117337	135	81	83	9	6	19
DAP3	380	258	336	58	21	121
MSTO1	131	97	102	27	13	31
GON4L	1328	1214	764	206	121	306
YY1AP1	308	227	82	43	28	32
SYT11	240	187	83	2	1	44
RIT1	351	251	296	87	58	100
KHDC4	1287	986	754	93	96	107
RXFP4	3	0	0	0	0	0
ARHGEF2	586	638	567	110	120	140
SSR2	3660	3507	4699	315	235	1733
LOC100037664	70	94	56	9	10	30
UBQLN4	202	178	155	35	14	50
LAMTOR2	779	684	954	185	105	627
RAB25	1	3	0	128	120	205
MEX3A	125	109	280	1	2	17
LMNA	10774	4506	8100	601	212	990
SEMA4A	970	207	233	20	18	37
SLC25A44	436	115	132	25	13	22
LOC101102276	892	674	368	67	49	66
PAQR6	28	21	8	4	2	2
BGLAP	15	8	3	4	0	2
SMG5	154	100	114	21	17	34
TMEM79	42	13	21	15	16	24
LOC101103279	279	259	322	31	18	53
CCT3	1212	1121	1826	78	64	647
TSACC	32	31	49	25	16	61
RHBG	8	9	2	0	0	6
MEF2D	503	382	409	46	45	82
IQGAP3	1	0	0	0	0	4
TTC24	0	1	1	0	0	0
NAXE	181	191	596	31	46	283
GPATCH4	139	151	258	28	23	94
HAPLN2	4	3	0	0	0	0
BCAN	4	1	0	0	0	0
NES	2225	1824	2115	6	10	30
CRABP2	68	45	391	1	1	78
ISG20L2	664	362	470	116	68	109
METTL25B	149	113	66	18	21	27
MRPL24	369	333	565	63	47	223
HDGF	866	749	1025	91	84	369
PRCC	648	386	545	87	43	129
SH2D2A	15	10	7	2	2	3
INSRR	5	5	4	0	0	0
NTRK1	8	4	62	0	0	2
PEAR1	553	431	161	4	4	4
LRRC71	91	27	21	3	1	3
ARHGEF11	815	671	307	91	87	72
ETV3L	10	1	2	0	0	0
LOC101108528	1039	437	557	118	43	178
LOC121820608	0	0	0	0	0	2
LOC121820610	0	0	0	0	0	0
LOC101119835	83	78	143	13	9	100
LOC121820612	0	0	0	0	0	0
LOC121818623	3	1	2	0	1	0
LOC121820615	2	0	0	0	0	1
LOC101111069	4	2	1	0	1	1
LOC101111337	502	383	212	4	4	0
LOC101112109	413	324	283	7	2	0
FCRL5	2	0	0	0	0	0
FCRL4	0	0	0	0	0	0
LOC101108789	16	4	12	0	1	1
FCRL3	0	0	1	0	0	0
FCRL1	0	0	0	0	0	0
LOC101109313	0	1	0	0	0	0
LOC114117576	0	0	0	0	0	0
LOC114117898	3	0	0	0	0	11
LOC101113122	0	0	0	0	0	1
KIRREL1	2172	1050	1748	11	3	18
CD1D	38	37	67	2	2	80
LOC114113230	1	0	0	0	0	2
LOC101110103	1	0	0	0	0	0
LOC443442	12	12	6	1	0	2
LOC101114089	0	0	0	0	0	0
LOC443441	0	1	0	0	0	0
LOC101110634	0	0	0	0	0	1
LOC101111409	0	0	0	0	0	0
SPTA1	4	0	3	0	0	0
LOC105605630	7	0	2	0	0	0
LOC121818640	655	76	11	6	0	1
LOC101112936	16939	6134	2505	87	39	40
CADM3	469	201	126	0	0	1
ACKR1	12	6	16	1	0	2
LOC101113715	1	0	0	1	0	0
FCER1A	0	0	0	0	0	0
LOC101113975	0	3	0	0	0	0
LOC114113241	1	0	0	0	0	0
DUSP23	181	100	249	53	30	69
FCRL6	3	1	5	0	0	1
SLAMF8	1	0	0	1	0	0
VSIG8	17	16	25	6	4	8
CFAP45	236	69	162	28	16	85
TAGLN2	1326	1024	1386	1034	398	1411
IGSF9	4	4	5	5	6	38
SLAMF9	0	0	0	0	0	0
PIGM	18	17	20	6	1	4
KCNJ10	26	12	5	1	1	2
KCNJ9	0	0	0	0	0	1
IGSF8	878	937	188	8	5	30
ATP1A2	259	203	42	1	1	0
LOC101118398	82	39	19	0	1	1
CASQ1	15	7	4	0	0	0
PEA15	1272	1200	848	112	99	73
DCAF8	1049	893	560	123	83	178
PEX19	181	187	226	40	28	73
COPA	1024	1004	1305	77	56	326
NCSTN	545	544	441	56	40	115
NHLH1	4	0	1	1	0	0
VANGL2	26	28	15	1	0	0
SLAMF6	7	6	6	0	1	3
CD84	4	6	1	1	1	1
SLAMF1	1	7	4	0	0	0
LOC114117625	31	28	68	7	7	14
LOC114118728	2	5	14	3	4	2
LOC114117626	2	3	0	0	0	0
SLAMF7	14	9	19	0	1	7
LOC101103530	0	3	0	1	0	1
LOC101121646	8	6	4	0	0	0
CD244	23	23	14	6	3	4
ITLN	0	0	0	0	0	0
LOC101122151	0	0	0	0	0	0
LOC100125357	1	0	0	1	0	0
LOC105605652	1	0	0	0	0	0
F11R	344	158	262	256	134	312
TSTD1	382	152	383	552	393	1875
USF1	326	348	243	27	22	36
ARHGAP30	5	2	12	3	0	4
NECTIN4	2	0	1	2	0	10
KLHDC9	37	45	18	3	4	7
PFDN2	1216	939	2299	285	151	675
NIT1	179	116	79	19	15	42
DEDD	273	252	146	32	18	41
UFC1	1475	1272	1699	155	114	565
USP21	85	62	34	4	8	5
PPOX	137	174	142	2	9	27
B4GALT3	214	156	131	22	13	44
ADAMTS4	877	672	1189	37	26	70
NDUFS2	2527	2087	1423	129	82	295
FCER1G	87	67	19	12	7	7
APOA2	1	0	0	0	0	0
TOMM40L	41	43	59	3	3	14
NR1I3	0	0	1	0	0	0
PCP4L1	39	18	18	1	0	6
MPZ	1	0	1	0	0	0
SDHC	515	372	590	117	73	275
LOC114110816	2	3	0	0	0	1
CFAP126	39	55	15	7	0	5
LOC114113249	0	0	0	0	0	1
LOC114108862	0	0	0	0	0	0
LOC114108996	1	0	0	0	0	0
LOC101106730	1	0	0	0	0	0
HSPA6	1491	3243	457	122	168	364
FCGR3A	7	15	8	1	2	3
FCGR2B	3	3	0	0	0	0
FCRLA	0	0	1	1	0	0
FCRLB	3	2	2	0	0	0
DUSP12	365	372	435	44	32	109
ATF6	3603	1416	2726	293	202	810
OLFML2B	247	271	137	1	0	9
C1H1orf226	193	66	254	445	227	360
SPATA46	0	0	0	0	0	0
SH2D1B	5	8	2	2	0	1
UHMK1	354	323	232	322	114	214
UAP1	4966	2172	1685	258	142	448
DDR2	1719	1775	1858	22	9	61
HSD17B7	364	249	212	19	21	25
CCDC190	1	0	0	0	0	0
RGS4	8	9	3	0	0	0
LOC101108100	9	15	0	0	0	0
RGS5	174	113	79	10	8	22
NUF2	65	91	91	15	10	37
LOC121818668	8	1	0	1	0	1
PBX1	7975	6243	2661	136	101	345
LMX1A	9	3	2	0	0	0
RXRG	28	62	9	0	0	0
LRRC52	1	0	0	0	0	0
MGST3	1321	1224	1647	1434	1065	854
ALDH9A1	1791	1326	786	44	24	89
TMCO1	954	850	785	211	127	332
UCK2	83	49	95	2	1	87
FAM78B	61	58	57	1	2	4
LOC101109936	6	6	0	2	0	0
POGK	79	50	58	12	6	14
TADA1	250	229	127	30	28	35
ILDR2	31	10	24	1	3	1
MAEL	2	1	1	0	0	0
GPA33	2	4	13	1	0	4
STYXL2	7	3	13	0	1	0
POU2F1	2882	2437	2699	148	133	223
CD247	26	18	23	6	3	3
CREG1	748	600	213	26	36	95
LOC105612995	0	3	0	1	1	1
RCSD1	80	117	39	4	4	3
MPZL1	1265	941	1168	161	150	227
ADCY10	20	17	4	1	0	2
MPC2	1574	994	917	167	192	357
DCAF6	1892	971	1051	139	93	225
GPR161	677	415	463	13	8	30
TIPRL	630	394	397	90	54	164
SFT2D2	270	221	204	38	22	45
TBX19	7	2	2	0	0	0
LOC101111513	0	0	0	0	1	1
CLIC6	114	26	75	0	0	82
RCAN1	330	263	274	748	191	816
KCNE1	12	1	12	0	0	5
SMIM34	1	0	0	0	0	2
SMIM11	568	583	923	197	154	354
KCNE2	1	0	0	0	0	0
MRPS6	2367	814	1773	121	73	564
ATP5PO	2264	1535	1912	237	194	959
ITSN1	5221	4792	2144	114	46	191
CRYZL1	695	543	235	33	21	64
DONSON	448	258	201	27	13	34
SON	15664	11162	8671	1897	1146	2064
GART	122	110	156	14	6	51
DNAJC28	84	90	43	2	4	11
TMEM50B	268	161	371	55	27	153
IFNGR2	1480	1869	1834	45	33	191
IFNAR1	500	358	870	84	37	107
IL10RB	310	256	267	155	185	71
IFNAR2	516	321	321	30	27	17
OLIG1	0	0	1	1	0	13
OLIG2	0	0	0	0	0	0
C1H21orf62	386	244	79	3	1	5
PAXBP1	1774	1594	1420	68	73	189
SYNJ1	1033	804	416	51	24	57
CFAP298	471	393	481	92	54	302
EVA1C	962	624	380	660	428	454
URB1	98	68	101	7	6	31
LOC101102772	12	9	6	4	2	0
LOC105609272	2	2	1	0	0	0
MIS18A	8	2	2	0	0	3
HUNK	255	202	140	1	0	2
SCAF4	1924	955	1322	103	46	140
SOD1	4317	3358	4421	262	220	1987
TIAM1	67	30	53	156	121	118
LOC114113364	0	0	0	0	0	0
LOC101116882	0	0	0	0	0	0
CLDN8	8	6	0	311	209	57
GRIK1	18	16	7	1	1	4
BACH1	869	315	974	281	87	415
MAP3K7CL	14	6	11	0	0	1
CCT8	1556	1181	2219	181	110	706
USP16	882	747	982	153	99	441
RWDD2B	94	118	95	22	23	58
LTN1	425	353	526	65	44	147
N6AMT1	45	51	28	16	11	9
ADAMTS5	12813	11218	8311	57	47	29
ADAMTS1	9767	6119	2248	95	125	186
CYYR1	91	53	111	3	4	17
LOC101111593	6688	4029	7197	55	61	742
GABPA	262	230	271	38	16	50
ATP5PF	3238	2699	3961	836	550	2948
JAM2	258	178	179	2	1	8
MRPL39	549	384	338	132	74	174
LOC114112591	1	0	0	0	0	0
NCAM2	52	29	67	1	0	6
TMPRSS15	3	6	10	1	0	0
CHODL	12	18	67	0	0	2
C1H21orf91	833	431	594	13	2	25
BTG3	786	595	1077	81	76	257
CXADR	24	14	20	864	291	827
USP25	1037	982	841	150	95	166
NRIP1	4211	2238	6052	1340	534	1915
SAMSN1	34	32	24	6	3	12
HSPA13	873	640	1480	128	89	412
LOC101122496	28	53	21	689	406	21
RBM11	92	68	61	7	5	17
LIPI	6	8	2	2	1	0
LOC101123009	7	11	6	2	5	0
ROBO2	11700	9564	6316	54	15	152
ROBO1	7510	6110	5284	45	46	227
LOC101119864	4	0	0	0	0	0
GBE1	4036	1816	2999	231	136	374
CADM2	48	21	16	1	0	1
VGLL3	120	133	248	14	15	10
CHMP2B	796	517	787	174	114	307
POU1F1	3	0	0	0	0	0
HTR1F	2	1	0	0	0	0
CGGBP1	899	653	859	199	108	242
ZNF654	1752	1110	1038	77	81	144
C1H3orf38	883	538	431	129	67	134
EPHA3	75	46	311	2	3	3
PROS1	840	711	1087	6	7	11
ARL13B	1048	871	737	72	44	77
STX19	12	11	1	77	59	54
NSUN3	162	119	50	23	8	18
LOC114118278	187	116	102	6	8	36
LOC114118284	3	4	0	0	0	0
EPHA6	80	52	19	2	1	5
ARL6	185	192	97	8	6	27
CRYBG3	786	338	245	41	51	90
RIOX2	209	96	96	22	14	23
GABRR3	6	1	0	0	0	0
LOC114118388	2	0	1	0	0	0
LOC101105974	1	0	0	0	0	0
LOC101105868	0	0	0	0	0	0
CLDND1	745	588	476	252	99	228
GPR15	0	0	0	0	0	0
CPOX	78	95	60	6	3	36
LOC105609869	0	0	0	0	0	0
ST3GAL6	452	384	252	110	86	231
DCBLD2	670	401	865	16	13	134
COL8A1	39	15	102	1	1	44
CMSS1	740	482	506	75	33	122
FILIP1L	1344	559	2661	2483	1161	1420
LOC101108533	16	8	9	0	0	2
TBC1D23	1133	778	1565	100	62	196
LOC114118459	6957	5910	4295	1008	731	1760
NIT2	466	353	300	57	31	82
TOMM70	1223	1026	1030	88	49	256
LNP1	155	151	100	3	5	21
LOC101110195	20	7	2	0	0	3
LOC101110467	590	366	1010	4	2	10
ADGRG7	85	40	260	0	0	1
TFG	3614	2276	2935	312	286	845
LOC101108803	851	1548	3381	11	7	25
IMPG2	194	190	110	10	18	7
SENP7	1398	1676	763	97	102	157
LOC101105553	9	1	4	0	0	1
LOC101109587	19	28	8	8	6	5
TRMT10C	387	424	174	115	54	69
LOC101109854	1365	902	1356	200	147	364
ZBTB11	648	527	328	68	58	62
RPL24	36205	29732	30497	3851	3344	12970
CEP97	191	205	122	3	6	10
NXPE3	166	174	83	14	9	7
NFKBIZ	3251	2208	9029	509	434	809
ZPLD1	3	0	0	0	0	0
ALCAM	363	145	360	150	100	62
CBLB	1462	1345	1104	49	36	186
LOC114118461	6	4	1	0	1	1
BBX	4352	3881	3048	344	270	581
CD47	2738	2857	811	104	119	468
IFT57	2870	1888	1248	51	34	98
HHLA2	1437	1128	265	9	11	3
MYH15	38	15	8	1	0	0
CIP2A	263	183	160	25	11	46
DZIP3	1307	1265	466	44	26	60
LOC101116441	1	8	12	1	0	2
GUCA1C	3	3	5	0	0	0
MORC1	15	46	51	0	1	0
C1H3orf85	0	0	0	0	0	0
DPPA2	2	1	2	0	0	0
NECTIN3	1304	617	1409	10	9	55
CD96	30	23	63	11	6	10
ZBED2	4	0	6	0	0	0
PLCXD2	50	33	20	10	2	130
PHLDB2	793	547	1643	15	0	178
ABHD10	451	425	334	39	38	84
TAGLN3	18	7	10	4	0	2
TMPRSS7	35	4	6	1	0	11
C1H3orf52	7	2	5	0	0	14
GCSAM	1	1	0	0	0	0
SLC9C1	13	4	1	1	0	0
CD200	39	19	61	2	2	7
BTLA	20	3	15	0	0	4
ATG3	1024	729	1183	145	82	385
SLC35A5	288	254	188	32	21	43
CCDC80	4862	4517	5020	13	12	564
LOC101114747	0	4	0	0	0	0
LOC101122319	26	18	9	4	1	3
LOC105616896	4	8	7	0	0	4
GTPBP8	159	120	116	7	7	34
NEPRO	91	54	183	28	10	59
BOC	514	318	362	25	23	36
CFAP44	120	48	88	19	9	23
SPICE1	315	286	189	55	54	104
SIDT1	8	6	9	8	3	36
USF3	573	414	366	70	59	124
NAA50	497	294	464	123	65	243
ATP6V1A	130	140	201	26	13	92
GRAMD1C	87	48	51	164	80	92
ZDHHC23	27	11	31	17	19	16
CCDC191	358	299	174	6	6	19
QTRT2	89	51	117	5	5	25
DRD3	169	26	21	1	0	3
TIGIT	67	10	4	2	0	1
ZBTB20	36300	28159	10155	1055	667	656
GAP43	7	4	3	0	0	0
LOC101104028	200	210	158	3	3	8
LOC101117300	3	0	1	0	0	0
LOC101120489	44	53	93	1	1	24
IGSF11	7	1	5	1	2	9
TEX55	0	2	0	0	0	1
UPK1B	1	1	21	1	0	558
LOC101117816	132	114	145	20	14	40
B4GALT4	443	368	600	66	34	164
ARHGAP31	211	249	413	20	4	17
TMEM39A	793	533	757	66	40	147
POGLUT1	246	224	212	33	27	60
TIMMDC1	149	134	114	12	11	48
CD80	9	2	4	4	2	11
ADPRH	90	48	22	19	8	16
PLA1A	27	23	45	106	51	714
POPDC2	0	2	1	0	0	0
LOC101107153	1149	716	944	636	335	955
CFAP91	94	73	30	146	29	120
NR1I2	9	2	5	0	0	1
GSK3B	1885	1616	1740	289	155	587
LOC114118862	61	42	27	6	10	8
GPR156	225	124	111	42	3	77
LRRC58	617	532	467	150	87	202
FSTL1	3157	2211	7099	15	18	118
NDUFB4	964	903	1367	249	178	547
HGD	5	4	0	0	0	1
RABL3	188	163	91	16	10	32
GTF2E1	176	117	90	16	7	14
STXBP5L	36	41	20	3	1	5
POLQ	64	48	39	5	3	27
ARGFX	1	0	0	0	0	1
FBXO40	1	0	0	0	0	0
HCLS1	44	26	27	6	2	26
GOLGB1	4265	4393	4289	799	344	1265
IQCB1	199	164	128	23	12	36
EAF2	8	8	12	0	0	10
SLC15A2	0	0	1	1	0	61
LOC101111847	12	22	4	0	0	8
ILDR1	4	0	0	48	41	130
CD86	26	18	15	1	0	1
CASR	9	9	1	2	0	2
CSTA	0	0	0	0	0	0
MIX23	206	204	185	48	46	129
FAM162A	835	690	904	68	28	509
WDR5B	42	36	21	5	4	4
KPNA1	965	665	774	77	56	119
PARP9	864	515	189	100	43	47
DTX3L	437	252	150	90	25	48
PARP14	1758	1065	301	99	53	88
HSPBAP1	147	138	76	19	15	6
SLC49A4	419	462	222	32	26	57
SEMA5B	9	1	3	0	0	0
PDIA5	149	122	605	5	2	100
SEC22A	364	378	193	52	31	75
ADCY5	170	98	54	2	1	3
HACD2	965	734	475	148	42	240
MYLK	4330	4698	3177	144	104	116
CCDC14	274	330	147	16	16	42
ROPN1	8	5	4	5	8	4
KALRN	6160	3767	1677	421	168	975
UMPS	5684	1371	750	97	44	182
ITGB5	439	344	590	17	5	84
LOC121816566	6	4	7	2	0	0
LOC114111177	0	0	0	0	0	5
HEG1	248	153	326	30	17	58
SLC12A8	414	111	179	8	4	40
ZNF148	1535	1677	1283	171	123	325
SNX4	462	364	413	49	29	145
OSBPL11	419	324	258	18	20	109
LOC101117979	6	5	11	0	0	3
LMLN	180	99	80	11	11	53
RPL35A	20261	17402	14711	2763	2562	7778
IQCG	83	67	26	4	3	47
LRCH3	933	854	1085	64	49	238
FYTTD1	787	659	785	140	67	328
RUBCN	73	64	36	14	7	15
MUC20	7	0	1	0	0	7
MUC4	8	4	8	56	33	641
TNK2	393	562	155	20	13	69
TFRC	321	226	143	17	16	216
SLC51A	1	1	0	1	0	0
PCYT1A	364	266	468	34	18	76
DYNLT2B	668	550	494	37	42	196
TM4SF19	114	86	53	1	0	7
UBXN7	810	737	698	53	51	93
RNF168	511	526	681	69	36	98
SMCO1	0	0	0	0	0	0
WDR53	205	216	148	85	39	98
FBXO45	83	74	57	7	6	16
NRROS	7	5	6	1	1	3
CEP19	250	273	143	16	15	34
PIGX	135	165	165	32	40	99
PAK2	2110	1323	2230	496	221	1043
SENP5	773	531	542	98	47	324
NCBP2	658	465	603	90	58	186
NCBP2AS2	55	65	62	54	21	82
PIGZ	1	0	1	0	0	1
MELTF	36	7	47	3	2	17
DLG1	1288	1513	1218	199	134	269
BDH1	9	6	6	11	12	11
APOD	54884	40818	14951	129	119	46
PPP1R2	1633	799	886	227	171	237
ACAP2	11743	5422	2567	260	137	259
XXYLT1	811	163	229	20	8	63
FAM43A	467	258	936	4	7	40
LSG1	595	313	331	35	33	63
TMEM44	295	46	45	13	19	55
ATP13A3	816	606	1371	765	389	1122
GP5	9	2	14	2	0	14
LRRC15	4	0	0	0	0	2
CPN2	4	0	0	1	0	1
HES1	534	244	453	424	313	206
OPA1	823	559	605	120	43	238
ATP13A4	18	33	4	351	416	21
ATP13A5	18	1	0	264	15	4
PLAAT1	7	3	0	5	0	1
MB21D2	41	47	47	26	40	27
FGF12	274	731	94	0	2	7
LOC105602566	21	32	13	0	1	3
CCDC50	661	532	701	158	64	222
UTS2B	0	0	0	0	0	0
OSTN	1	0	1	0	0	0
GMNC	0	0	0	1	2	10
LOC101108354	1203	712	459	67	86	71
TMEM207	11	6	0	0	0	0
CLDN16	35	13	4	0	0	18
CLDN1	77	19	5	0	0	29
P3H2	2786	2174	1383	19	9	119
TP63	8	3	4	0	0	26
TPRG1	47	22	19	2	0	6
LOC101110107	5645	3891	4921	322	181	1007
BCL6	1630	1057	342	211	162	101
SST	0	0	0	0	0	0
RTP4	651	550	80	42	29	12
MASP1	4	1	0	0	0	0
RTP1	0	0	0	0	0	0
ST6GAL1	11	19	8	0	0	5
ADIPOQ	177	54	6	1	1	4
RFC4	436	309	131	46	39	94
EIF4A2	14274	10701	10742	874	651	1888
KNG1	82	120	55	2	1	16
HRG	1	0	0	3	0	0
FETUB	0	0	0	1	0	1
AHSG	0	1	0	7	0	14
DNAJB11	616	435	1058	237	166	628
TBCCD1	71	104	27	9	6	19
CRYGS	31	18	11	10	1	87
DGKG	12	7	3	10	2	128
ETV5	70	47	44	12	12	12
LOC101105876	6	0	2	0	0	0
TRA2B	11490	8472	3924	633	524	706
IGF2BP2	88	15	33	121	70	166
SENP2	2058	1463	1051	201	184	326
LIPH	10	2	1	78	4	145
TMEM41A	76	67	34	6	4	9
MAP3K13	278	301	117	47	46	92
EHHADH	83	87	36	17	6	29
LOC114115652	14	9	4	1	0	4
C1H3orf70	228	228	132	24	15	16
VPS8	1211	1334	763	199	115	310
MAGEF1	228	234	216	16	12	34
EPHB3	405	360	246	44	44	43
LOC101106649	0	0	1	0	0	0
CHRD	281	206	62	2	1	12
THPO	59	18	2	0	0	3
POLR2H	1285	921	1028	139	73	336
CLCN2	105	64	30	8	2	6
FAM131A	128	84	57	10	3	10
EIF4G1	825	687	1379	155	104	554
PSMD2	1026	768	1356	126	78	375
LOC101121054	185	170	285	2	7	29
CAMK2N2	4	5	19	0	0	2
ALG3	84	91	125	3	7	33
VWA5B2	86	38	6	0	0	3
ABCF3	242	199	228	34	19	60
AP2M1	457	315	434	35	14	60
DVL3	535	406	359	50	32	48
EIF2B5	329	238	279	57	36	81
LOC101123171	1	0	0	0	0	0
LOC101108715	0	0	3	0	0	0
ABCC5	1105	574	479	36	32	119
PARL	926	716	606	94	52	173
MAP6D1	102	93	32	4	3	4
YEATS2	1070	858	776	95	81	246
KLHL24	778	663	372	231	141	102
KLHL6	12	4	3	2	0	2
MCF2L2	231	178	115	6	3	44
B3GNT5	306	276	301	2	7	20
LAMP3	31	10	6	3	2	4
MCCC1	462	281	223	31	27	51
DCUN1D1	656	565	515	129	72	210
ATP11B	1629	1229	1077	191	178	274
LOC101103939	1	0	0	0	0	0
SOX2	0	3	0	0	0	0
DNAJC19	797	600	679	159	108	320
FXR1	2755	2192	2319	175	145	457
CCDC39	12	10	0	4	5	10
TTC14	2095	1705	819	160	94	153
PEX5L	28	12	19	0	0	3
USP13	202	186	180	35	31	36
NDUFB5	1132	934	1374	155	118	610
MRPL47	519	398	332	47	39	117
ACTL6A	169	152	284	37	21	131
GNB4	633	830	826	8	6	13
MFN1	538	367	530	68	43	164
ZNF639	468	397	284	47	27	69
KCNMB3	94	63	74	6	2	1
PIK3CA	2116	1416	1799	297	154	385
ZMAT3	216	142	359	8	1	17
KCNMB2	1	11	1	0	0	2
LOC101110986	7	62	209	1	4	50
TBL1XR1	2730	1840	1750	162	129	366
NAALADL2	3547	3911	2290	1404	947	973
NLGN1	91	28	43	7	1	6
SPATA16	28	5	10	0	1	0
ECT2	20	14	24	3	1	36
NCEH1	183	136	78	2	0	15
TNFSF10	750	476	63	14	7	5
GHSR	10	1	2	0	0	1
FNDC3B	13004	6542	9917	632	587	1217
TMEM212	1	0	2	1	5	1
PLD1	532	509	818	7	3	14
TNIK	165	61	279	17	11	273
SLC2A2	4	3	4	0	0	0
EIF5A2	158	209	160	4	8	12
RPL22L1	2080	1459	1789	330	251	1313
SLC7A14	7	1	1	2	0	0
CLDN11	104	93	17	2	1	22
SKIL	1176	513	1935	67	21	235
PRKCI	198	198	169	49	30	72
LOC106990881	9	5	8	0	1	2
PHC3	672	555	356	82	68	67
GPR160	20	6	3	40	19	96
SEC62	3171	3147	2127	608	375	754
SAMD7	0	0	0	0	0	0
LRRC31	3	7	0	59	48	3
LRRIQ4	6	4	4	0	0	0
LRRC34	13	7	7	20	7	1
LOC106990437	9	4	4	0	0	3
MYNN	410	331	423	83	28	142
ACTRT3	64	48	24	1	5	4
MECOM	98	54	68	1672	1055	7340
LOC106990882	0	0	0	0	0	1
LOC101114669	5	1	3	3	0	2
GOLIM4	989	1024	1327	36	17	235
LOC101114926	0	0	0	0	0	0
SERPINI1	26	17	34	2	1	6
PDCD10	584	494	805	211	99	388
WDR49	16	2	3	2	0	2
SERPINI2	0	0	0	0	0	0
ZBBX	2	6	3	2	3	3
BCHE	809	233	185	3	3	3
SLITRK3	1	0	0	0	0	0
SI	6	2	1	0	0	0
LOC101103029	1	0	0	0	0	0
OTOL1	4	1	0	0	0	0
SPTSSB	1	1	0	0	1	20
NMD3	421	304	362	55	23	101
LOC114113867	0	0	0	0	0	0
LOC101104288	1	1	1	0	0	1
B3GALNT1	39	54	108	18	19	167
PPM1L	172	101	89	65	35	236
ARL14	0	0	0	0	0	2
KPNA4	4716	2826	2858	747	399	654
TRIM59	117	109	46	14	18	20
SMC4	428	277	233	55	70	157
IFT80	149	155	163	2	0	26
C1H3orf80	0	0	1	1	0	2
LOC105611838	11	4	13	12	12	16
IL12A	28	11	17	1	0	0
LOC101107061	77	22	200	56	5	94
LOC106990363	2	2	0	0	0	0
IQCJ	0	0	0	0	0	0
LOC121817068	0	0	0	0	0	0
MFSD1	367	283	331	17	18	53
LOC101119529	0	0	0	0	0	0
RARRES1	60948	35480	29979	219	142	301
GFM1	284	165	281	18	21	68
LXN	250	132	86	4	5	10
MLF1	1864	893	1232	44	13	91
RSRC1	281	237	308	32	38	137
LOC105603698	2	2	5	1	0	1
SHOX2	1361	954	719	11	1	13
VEPH1	30	30	5	1	4	37
PTX3	412	405	96	15	3	123
CCNL1	11743	6523	9564	2178	1445	1370
LEKR1	137	182	119	36	21	78
LOC101110289	4860	2676	4355	115	40	935
SSR3	770	890	832	61	36	247
KCNAB1	77	68	27	6	0	9
LOC114112784	9	2	11	2	1	8
GMPS	456	499	574	94	61	209
SLC33A1	338	253	428	80	43	241
C1H3orf33	193	321	188	43	28	54
PLCH1	62	84	12	396	223	283
STRIT1	2	1	0	56	14	1
MME	431	349	359	607	403	176
GPR149	5	2	1	0	0	0
DHX36	1788	1602	1853	355	185	784
ARHGEF26	173	70	63	6	4	6
LOC114109733	9	6	4	0	0	2
RAP2B	304	273	185	3	2	70
P2RY1	368	290	1078	1	4	6
MBNL1	3757	4052	3254	315	234	628
SUCNR1	131	127	577	1	1	5
LOC101115671	26	8	4	0	0	0
LOC101115927	818	678	604	6	4	3
LOC101116193	0	0	12	0	0	0
LOC101116443	0	0	2	0	0	0
LOC114109980	5	0	2	0	0	1
LOC114109996	116	118	67	21	22	26
IGSF10	439	594	3878	3	2	16
MED12L	243	206	495	11	9	43
P2RY12	11	5	2	0	0	0
P2RY13	3	3	0	0	1	0
GPR87	0	1	2	0	0	16
P2RY14	2291	2814	5919	11	8	30
GPR171	145	116	91	14	8	13
CLRN1	2	1	0	0	0	0
MINDY4B	1	0	0	0	0	0
SIAH2	160	210	494	94	74	161
ERICH6	20	7	19	3	2	7
SELENOT	943	622	967	221	149	324
EIF2A	1354	983	1153	116	69	304
SERP1	1232	847	2508	655	313	985
TSC22D2	2877	1535	2046	943	320	444
PFN2	608	604	545	39	32	94
RNF13	841	880	591	82	61	108
ANKUB1	10	4	1	0	0	0
COMMD2	403	354	333	127	68	91
WWTR1	2226	1545	1346	763	318	434
TM4SF4	7	2	0	1	2	5
TM4SF1	2770	1744	682	189	41	461
TM4SF18	41	48	30	4	8	19
LOC101121993	5	1	0	0	0	0
CP	29	33	52	1712	1285	5822
HPS3	133	156	66	18	31	24
HLTF	1115	903	1005	101	56	335
GYG1	275	193	141	57	13	35
CPA3	0	0	0	0	0	0
CPB1	12	5	4	0	0	0
AGTR1	1639	1673	1031	9	17	6
ZIC4	15	13	1	0	0	0
PLSCR5	11	2	5	0	0	0
PLSCR1	855	592	486	71	52	119
LOC121818722	0	1	0	0	0	0
LOC101103112	9	3	2	0	0	1
PLSCR4	473	465	283	2	3	4
PLOD2	336	238	1241	4	2	43
DIPK2A	457	380	107	87	68	31
SLC9A9	3327	2247	724	31	5	15
CHST2	3087	2871	151	14	6	5
LOC101104449	6217	5114	2060	870	527	738
PAQR9	7	12	1	1	3	1
PCOLCE2	834	1087	979	3	1	4
TRPC1	924	673	489	86	63	163
PLS1	1250	934	2436	436	145	2426
LOC105601893	12	5	13	5	1	3
ATR	312	300	206	26	16	43
XRN1	2403	2198	1740	202	137	428
GK5	604	335	297	83	59	139
LOC101110546	356	271	216	50	32	73
TFDP2	1556	1252	724	122	86	136
ATP1B3	3638	1355	3566	283	143	387
GRK7	46	17	63	1	0	3
RNF7	798	469	478	124	73	169
LOC101108102	104	75	20	1	1	2
RASA2	945	599	925	355	69	314
ZBTB38	2167	1732	3909	131	84	339
PXYLP1	240	279	217	4	5	6
SPSB4	15	14	26	0	1	0
SLC25A36	3940	2017	3867	39	31	111
LOC101107920	87	79	77	14	2	29
TRIM42	0	0	0	1	0	0
CLSTN2	424	63	337	7	12	235
NMNAT3	45	29	8	13	8	47
RBP1	1734	1418	3643	14	10	2355
RBP2	3	1	2	0	0	153
COPB2	922	774	1967	119	67	441
MRPS22	488	321	283	38	35	101
FOXL2	190	227	312	0	4	1
PIK3CB	425	441	494	198	124	386
FAIM	340	226	198	60	77	68
CEP70	695	448	480	46	25	106
ESYT3	267	265	64	5	0	5
MRAS	940	543	776	9	9	15
NME9	3	4	8	5	8	0
ARMC8	562	491	384	90	51	111
DBR1	117	94	85	26	18	29
A4GNT	7	7	5	0	1	3
DZIP1L	302	210	260	1	2	5
CLDN18	0	0	0	0	0	0
IL20RB	29	15	20	1	0	7
NCK1	1018	1835	1049	134	103	241
SLC35G2	17	5	20	0	0	0
STAG1	10678	7935	6831	518	276	789
PCCB	297	361	253	40	37	156
MSL2	382	225	238	41	27	37
PPP2R3A	5594	4522	2662	1648	789	1260
EPHB1	410	215	2132	19	9	396
LOC114110252	30	21	26	7	2	14
KY	58	41	8	0	0	11
CEP63	233	256	185	41	25	66
ANAPC13	400	381	271	91	55	174
AMOTL2	562	238	568	188	81	200
LOC114112886	0	0	0	0	0	0
RYK	750	652	885	126	95	221
LOC105602127	21	2	1	0	0	2
SLCO2A1	27	14	47	15	8	35
RAB6B	41	16	47	1	0	2
TF	398	309	866	60	30	213
LOC101117129	1	3	0	72	81	100
TOPBP1	351	246	401	79	74	228
LOC101117638	67	25	52	5	2	3
LOC121818576	0	0	0	0	0	0
CDV3	413	414	753	25	12	129
BFSP2	43	12	9	0	1	2
TMEM108	807	787	535	6	5	45
NPHP3	340	305	247	18	15	30
UBA5	439	364	410	76	50	161
ACAD11	325	369	147	27	17	65
ACKR4	18	3	24	1	0	1
DNAJC13	1291	871	830	130	90	189
ACP3	7	2	2	75	50	107
CPNE4	42	19	21	2	0	1
MRPL3	935	800	437	161	102	186
NUDT16	249	155	187	282	119	140
NEK11	738	495	280	24	22	87
ASTE1	123	127	64	33	23	23
ATP2C1	829	933	751	189	131	291
LOC101117389	0	0	2	0	0	1
LOC105606091	13	2	2	0	0	1
PSMG1	661	434	545	111	61	186
BRWD1	2032	1495	1220	256	187	206
HMGN1	3750	2714	4198	1038	696	2510
LOC101122242	155	145	369	12	15	59
GET1	351	256	320	21	19	93
LCA5L	2	3	2	0	0	0
LOC101123341	12	16	32	3	2	5
B3GALT5	21	14	8	4	0	3
LOC114110349	1	0	0	0	0	1
IGSF5	2	5	3	46	62	157
PCP4	34	15	1	2408	798	4
DSCAM	49	14	10	6	3	6
LOC105604598	4	5	1	0	0	2
BACE2	438	483	1464	322	697	448
FAM3B	9	2	13	20	3	323
MX2	1751	262	19	251	26	28
MX1	10265	5371	771	660	441	242
TMPRSS2	102	31	28	378	183	645
LOC101102526	0	0	0	4	3	0
RIPK4	12	4	2	209	80	207
PRDM15	124	110	141	24	12	76
C2CD2	341	193	335	170	51	221
ZBTB21	567	243	256	75	25	119
UMODL1	7	2	2	0	0	0
ABCG1	37	22	135	5	3	80
TFF3	0	0	37	0	0	3545
TFF2	0	1	0	12	50	74
TFF1	5	6	3	336	221	406
TMPRSS3	0	0	0	0	0	5
UBASH3A	1	5	1	3	1	10
RSPH1	106	82	63	19	29	54
SLC37A1	67	52	20	34	34	69
PDE9A	188	325	97	2	3	21
WDR4	22	17	25	13	2	6
NDUFV3	529	504	548	127	117	332
PKNOX1	1249	839	553	44	29	90
CBS	117	42	66	15	2	97
U2AF1	1810	1227	1171	297	161	464
SIK1	768	361	637	307	123	803
LOC101106734	108	81	58	3	3	20
RRP1B	521	368	404	32	11	156
PDXK	1067	731	996	66	33	537
LOC101123010	28	65	54	0	0	9
LOC114110475	1958	1440	1409	203	103	680
RRP1	201	202	212	38	15	66
AGPAT3	478	444	249	120	93	146
TRAPPC10	543	379	375	131	102	251
PWP2	55	41	74	3	6	18
GATD3	56	34	32	7	6	11
ICOSLG	360	173	240	32	17	43
DNMT3L	3	3	4	2	1	3
AIRE	52	10	1	0	0	1
PFKL	260	316	469	18	21	135
CFAP410	186	185	104	28	19	26
LOC106990810	2	1	0	0	0	0
TRPM2	37	26	33	7	2	7
LRRC3	108	86	92	17	9	12
TSPEAR	17	6	14	2	0	1
LOC114112923	2	1	1	0	0	0
UBE2G2	344	351	229	53	28	61
SUMO3	873	575	527	48	35	130
LOC101109582	2349	2396	2534	184	144	749
LOC101109850	963	704	931	89	47	244
ITGB2	3	5	2	1	0	2
SLX9	112	111	134	38	19	57
ADARB1	516	448	692	11	10	31
POFUT2	959	783	1044	78	53	77
COL18A1	2679	2988	1481	12	23	793
SLC19A1	98	181	55	2	1	17
PCBP3	3877	2280	2403	34	15	32
COL6A1	10072	8992	9256	40	35	104
COL6A2	9130	8981	6719	39	44	100
FTCD	30	2	5	0	0	0
SPATC1L	35	38	30	8	5	2
LSS	51	24	40	41	17	45
LOC101112441	618	557	395	74	46	82
YBEY	346	323	285	35	38	59
C1H21orf58	0	0	0	0	0	2
PCNT	429	321	313	92	56	117
LOC114113911	2	4	2	0	0	0
DIP2A	511	463	329	35	36	73
S100B	153	57	130	1	2	3
PRMT2	220	255	223	6	7	17
FBXO25	739	571	205	44	40	57
LOC101107761	41	51	53	1	3	3
LOC101108019	0	0	0	0	0	0
RUNX1	21693	7710	6086	527	161	993
SETD4	200	142	36	27	14	23
LOC101114408	329	280	318	32	5	165
LOC101114663	0	0	0	1	0	1
LOC101115172	0	0	0	0	0	0
LOC101115420	279	419	228	3	2	6
DOP1B	73	60	62	14	8	74
MORC3	560	504	511	52	40	106
CHAF1B	122	84	51	5	1	15
CLDN14	5	3	11	0	0	1
SIM2	2	1	0	0	0	0
HLCS	311	183	125	31	12	142
RIPPLY3	9	3	19	0	0	0
LOC101110116	3	3	1	0	0	0
LOC101110385	613	463	294	102	73	298
TTC3	3052	2899	3147	161	121	260
VPS26C	94	89	89	4	13	18
DYRK1A	2743	1999	2369	313	251	559
LOC121818734	7	3	1	0	0	0
KCNJ6	23	48	69	0	0	0
KCNJ15	0	6	0	0	1	0
ERG	64	17	15	3	2	10
ETS2	2168	1171	2368	1396	620	1293
LOC101111156	637	355	445	81	29	129
COL6A6	35	5	22	6	0	2
COL6A5	8	7	11	0	0	0
CAPN7	473	405	757	58	40	156
SH3BP5	1282	961	757	25	20	106
METTL6	155	257	125	18	26	49
EAF1	120	71	182	50	23	123
COLQ	36	39	8	1	2	13
HACL1	378	242	139	39	90	42
BTD	596	387	377	62	64	159
LOC114110653	5	3	3	1	1	0
ANKRD28	2249	934	2029	147	111	531
LOC105606185	54	64	25	7	3	4
GALNT15	379	293	118	8	3	1
DPH3	567	277	634	164	39	172
OXNAD1	363	198	280	70	26	97
RFTN1	785	952	367	18	6	27
DAZL	0	0	0	0	0	0
PLCL2	590	442	258	19	3	13
TBC1D5	2189	1856	1043	244	212	350
SATB1	234	95	183	74	34	73
KCNH8	113	129	141	3	2	52
LOC106990580	0	2	7	0	0	0
EFHB	19	69	79	3	23	49
RAB5A	1526	742	885	117	82	224
PP2D1	31	11	5	0	0	2
KAT2B	409	298	235	68	45	55
SGO1	15	18	13	5	4	4
LOC105605100	100	143	92	13	12	45
LOC101101875	0	0	0	0	0	0
LOC101103705	0	0	0	0	0	0
FAM110C	28	25	15	110	30	91
SH3YL1	144	217	84	97	57	116
ACP1	733	537	603	179	86	381
ALKAL2	3	3	8	1	0	0
TMEM18	136	153	146	49	31	60
SNTG2	8	2	18	0	1	2
TPO	820	419	168	27	13	55
PXDN	875	740	895	19	13	24
MYT1L	8	5	6	0	6	2
EIPR1	482	533	488	65	55	129
TRAPPC12	214	163	91	34	23	37
ADI1	1470	1258	1001	227	159	325
RNASEH1	223	253	149	28	28	29
RPS7	27324	21298	28046	4708	3520	12997
COLEC11	10	0	11	0	0	1
ALLC	14	24	2	0	3	1
DCDC2C	7	3	5	0	0	1
LOC101115006	10	0	5	0	0	2
STOM	715	532	481	39	11	13
GSN	19012	17608	3950	669	249	257
RAB14	1119	845	1072	183	103	282
CNTRL	1289	731	809	59	44	125
LOC105606523	0	0	1	1	0	0
LOC101121825	33	15	9	63	37	159
TRAF1	506	471	175	38	33	27
PHF19	182	86	32	1	1	1
LOC101116026	487	493	145	22	21	23
PSMD5	200	149	132	16	6	29
B3GALT9	3	1	1	0	0	0
FBXW2	401	297	276	92	57	118
MEGF9	198	109	151	30	17	50
CDK5RAP2	574	576	476	90	58	139
LOC114112781	2	0	1	1	0	1
BRINP1	1	2	1	0	0	3
TLR4	140	133	173	19	6	61
LOC100125610	95	102	75	11	10	17
ASTN2	631	219	497	49	19	263
TRIM32	64	46	28	1	2	6
PAPPA	5346	2474	1106	20	7	30
LOC101102204	16	9	23	5	1	8
LOC101118085	2	0	0	0	0	1
TNC	1470	1609	2757	15	27	505
TNFSF8	9	7	3	1	0	0
TNFSF15	10	13	0	17	4	106
TEX48	0	0	0	0	0	0
TMEM268	310	207	206	2	5	42
ATP6V1G1	2724	1913	2762	466	256	1259
WHRN	303	220	157	3	1	7
AKNA	149	101	92	7	3	20
LOC101103947	7	2	33	0	0	234
COL27A1	2007	1040	2491	10	4	466
KIF12	6	6	47	0	0	103
LOC101104205	7	3	4	0	0	0
ZNF618	1832	1660	1633	20	13	128
RGS3	225	261	707	16	10	22
C2H9orf43	6	5	5	6	8	4
POLE3	503	570	425	188	107	223
ALAD	195	157	112	85	30	60
HDHD3	7	5	1	11	10	14
BSPRY	7	2	3	28	23	16
WDR31	49	74	21	10	11	7
RNF183	23	17	4	1072	417	77
PRPF4	262	222	208	161	83	111
CDC26	335	254	252	313	179	215
SLC31A1	419	240	432	129	91	140
FKBP15	368	313	251	65	49	74
SLC31A2	64	33	53	244	257	18
ZFP37	380	376	131	2	2	7
LOC101109939	9444	8697	1044	29	11	2
LOC101110208	1	4	0	0	0	1
SLC46A2	6	1	4	0	3	0
SNX30	473	241	340	45	19	48
LOC101110478	544	537	315	75	58	89
KIAA1958	729	452	278	31	19	69
HSDL2	2162	1400	955	99	80	254
PTBP3	1111	803	822	364	200	371
SUSD1	42	14	17	46	13	114
UGCG	1624	937	665	144	77	225
SHOC1	13	10	4	0	0	6
GNG10	1145	836	1574	124	81	392
DNAJC25	479	272	773	64	40	215
PTGR1	758	454	341	168	138	215
ZNF483	133	93	17	1	1	0
ECPAS	1827	1318	1094	640	618	410
LOC101112627	17	5	3	0	0	1
LPAR1	2006	2005	1451	58	77	24
MUSK	177	25	41	0	1	5
SVEP1	444	555	580	1	8	7
TXNDC8	7	10	9	0	0	0
TXN	6537	2467	6622	821	416	2941
C2H9orf152	8	1	0	4	6	10
PALM2AKAP2	2695	1273	2233	29	10	104
PTPN3	542	312	430	314	223	211
EPB41L4B	792	739	168	54	40	57
FRRS1L	477	254	87	3	3	3
TMEM245	272	231	130	19	14	27
CTNNAL1	330	233	144	44	29	137
ABITRAM	186	189	159	13	14	30
ELP1	204	177	106	25	14	45
ACTL7B	1	0	0	0	0	0
KLF4	2589	2165	896	54	60	79
RAD23B	1031	908	1606	225	182	624
LOC121818810	4	0	3	0	1	0
ZNF462	1074	791	582	15	7	119
LOC101119460	9	8	10	0	0	2
TMEM38B	74	83	92	48	30	65
TAL2	10	4	2	0	1	1
FKTN	119	137	186	9	11	65
FSD1L	132	94	279	60	52	46
SLC44A1	317	358	349	79	40	440
LOC101118757	0	1	3	0	0	0
ABCA1	2280	2152	715	127	116	81
LOC101103379	121	99	135	13	13	52
LOC101103627	1	0	0	0	0	0
SMC2	156	82	215	21	18	177
CYLC2	27	29	13	2	0	3
GRIN3A	16	12	11	56	26	8
RNF20	913	837	588	102	77	211
LOC105605928	1	2	0	0	0	0
PGAP4	429	400	50	5	1	3
ALDOB	885	752	17	15	19	0
ZNF189	267	239	173	19	18	32
MRPL50	408	289	236	83	59	93
LOC101106149	21	8	5	2	0	1
BAAT	1	0	2	2	1	0
PLPPR1	485	521	444	11	10	45
CAVIN4	146	136	58	7	5	9
TMEFF1	1011	874	518	29	28	71
MSANTD3	184	109	103	4	1	14
LOC114112918	0	0	0	0	0	0
LOC101123603	538	447	275	47	34	36
CDK20	93	76	45	13	8	18
LOC121818534	3	3	0	0	0	0
SPIN1	729	616	762	83	62	178
NXNL2	5	2	3	21	0	5
S1PR3	923	489	609	9	11	19
SHC3	11	6	5	0	0	2
[truncated: 17,201 more rows]
