# Supplementary material for: Development and characterization of functional sheep endometrial luminal epithelial organoids
Source: Vet Res. 2026 Jun 9;57:102. doi: 10.1186/s13567-026-01764-4 (PMC13248463; doi:10.1186/s13567-026-01764-4)
Supplement: Supplementary file 3 — Additional file 3 Differentially expressed genes between native cell types. This dataset lists the 3996 significantly differentially expressed genes identified between native luminal epithelial cells and stromal cells (|log2FC| ≥ 1, adjusted p < 0.05), which were used for hierarchical clustering analysis in Figure 5A. [file 13567_2026_1764_MOESM3_ESM.xlsx]

## Sheet: Sheet1
Gene ID
SLC12A1
TMEM213
TMEM210
PCP4
TCN1
GRP
SFTA2
STRIT1
SPINK13
SPINK7
LRRC26
WFDC2
SLC27A6
CCDC198
RHCG
FAM237B
RNASE12
SLC13A5
DIRAS2
PDZK1IP1
HTR4
IGSF10
MEP1B
PIK3C2G
SLC5A11
PENK
FOLR3
GRIK3
SMIM28
CHI3L2
SLC35D3
CLDN2
RNASE9
PHYHIPL
ATF7IP2
ERP27
TMEM114
RAD21L1
CERS3
SCTR
LRRTM3
SPATA22
HRH2
AKAP4
PIGR
COCH
GRB14
TTC36
ITIH5
ASPG
TNR
GSG1L2
TMSB15B
TNXB
PRM1
RASGRP3
MCOLN3
NELL1
BHLHA15
MAJIN
LY6L
SLC22A2
CLEC19A
FAM240C
DNAJC12
SLC13A1
MAP2
SLC25A48
TTLL6
PPP1R14A
CAPSL
HECW1
SCGN
ERBB4
ATP13A5
CXCL14
SLC7A9
MC4R
WSCD2
ACMSD
KHDRBS2
MUSTN1
FGF14
TACR3
IL1RL2
GDF6
SLC5A1
PROC
IGSF21
TFF2
APOC2
NRCAM
CLDN8
SYT13
NRG2
GFRA2
S100G
HAMP
SPDYC
SMPDL3B
FOXA2
TMEM212
ATP6V1C2
GTF2A1L
RNF183
GABRB1
NXNL2
OVOL2
DGKG
KCNB1
LRRC4C
APOC4
CRYM
PLAC9
NR0B1
TBX4
VWA3B
GCGR
ASTN1
ARHGAP20
SLCO1A2
FOLR1
GPR101
RNF186
KCNK4
ROPN1
TFF1
DCDC2
FXYD1
LRRIQ1
ATP13A4
SLC16A11
GUCY1A2
KCNQ5
PRR29
SLC44A4
NFE2
RXRG
MESP2
MINAR2
DNAH5
ARHGDIB
BHMT
PEBP4
SGPP2
CCDC192
SERPINF1
NDST3
SLC34A2
GLI1
FAM13A
LBX2
BARX2
IHH
CFI
HES5
OLFM2
SERPINA1
IGF1
TMEM266
CAPN14
PCED1B
DPP6
SLC36A2
KCNC2
P2RY14
CPED1
CWH43
COL4A3
DEPP1
CA10
APOD
KSR2
MPPED2
HOATZ
FXYD4
LRP1B
PTGDS
PRR16
SYT1
CAMK2B
PLCH1
CASZ1
PRG4
ADCY5
LCNL1
LGR5
SLC24A4
PRRT1
PADI2
RASEF
ATP1A3
LTC4S
ZP2
MORN3
SERPINF2
DBNDD1
KCTD8
CBLIF
NPTX2
EYA2
PCDH15
SNX31
FAT3
ELOVL2
IL20RA
CP
FAM13C
HNF1B
NALF1
SERPING1
SHISA6
IGF2
FRAT2
GPR150
GRM7
COL19A1
RYR2
MYOC
AGXT
LINGO4
ANGPT4
CCDC39
ADAMTS18
ALPL
SLC6A15
SLC37A2
SLC6A1
WNT6
FAM167A
DACT2
KCNG1
GPC5
F10
EFCC1
CFB
CCDC102B
SLC5A8
FNDC1
FBP1
AFF3
C1QTNF4
FRY
LRP2
RADIL
CLEC3B
PAX2
SLC2A9
EBI3
MCOLN2
TMPRSS12
SDSL
AGR2
TNFRSF18
GSC
TMEM171
DNAH11
LRRN1
CHADL
GABRA4
CITED1
SYCP2L
ABCB5
MYO7A
ESR2
GNG8
MCCD1
B4GALNT3
KCNJ8
TNFSF13B
PPFIA2
KCNB2
FOXA3
EMB
SLC22A3
HHLA2
PTH1R
CRYBA4
CACNA1D
F5
ZAN
SLC22A1
ANKRD1
RBFOX3
ASPA
DNAH7
RASD2
EFNA1
HDX
ELN
CACNG7
DLX5
CLDN3
MMP7
GRB7
C1QTNF7
GKN1
FADS6
ACSM3
MECOM
GALNT15
BCL2L15
ADAM23
CACNG4
GPBAR1
PTPN22
TMEM269
UNC13B
SLC24A3
SMIM6
DACH1
ZIC4
ANO4
AMN
RORB
TCF23
SV2B
FRZB
KLK7
B4GALNT1
TMEM271
PODNL1
FAM162B
LRMDA
LGI1
NMU
HOXA10
CMKLR2
DLL4
ERICH5
DKK1
HCAR2
DIPK1B
SLC39A8
BRINP2
CCDC181
EQTN
ADAMTS19
FNDC7
MYBPC2
GRIA4
MLPH
AMPH
LGI4
BPIFB1
LRRC3B
ZNF750
SLC38A11
ARHGAP6
COL26A1
RTL1
UNC5CL
FMR1NB
STX19
SHANK2
ADAMTS5
DNAH12
TBXA2R
NPW
PDE11A
FOXP1
HSD17B1
MIF
TRPC4
RNF212
SIDT1
PGF
UPK3BL2
TNNI3
ARFGEF3
SUGCT
CREB3L3
FAIM2
IL12A
KL
QPRT
CD4
OSR2
BCAT1
LDB2
FILIP1L
RAI2
RUNDC3B
FMO2
BTC
SIPA1L2
SORL1
PPP2R2B
GFRA1
AXDND1
PODN
SUCNR1
STYK1
RRM2
SIT1
SCUBE2
RORC
NAV2
WNT5B
TMEM82
WNT2B
WNT4
METTL27
CHST7
SYBU
VWF
CCDC175
TMEM221
GATA6
C1QTNF3
GATA3
CLIC3
GNMT
PLXNA4
MUCL3
IL6R
PDCD1
MFSD6L
CATSPERB
TMEM239
ANKRD24
HORMAD2
DUSP2
HFM1
CPAMD8
MBNL3
KLC3
PHEX
MDGA2
KCNT2
TMEM196
FAM222A
GMNC
SMOC2
SARDH
PCDH9
TNNT1
ISM1
GRTP1
IGFALS
CORO2B
FAM178B
SEPTIN12
UPK3B
RGS10
COL4A4
MATN3
ST8SIA1
MUC19
PRRT4
IGSF1
DEGS2
ASCL2
ISLR
TLR5
THSD7A
ARID5A
SLC16A12
FOXJ1
RAMP2
TMEM252
SIX3
FYB2
TCEA3
GRK7
CMTM8
ACP3
TC2N
SDR16C5
ATP8A1
CHSY3
IGDCC3
RALGPS1
PGM5
SYNE2
DNM3
CCDC85B
MAOB
GALNT18
CA2
IGFBP1
ERC2
TMEM59L
NRXN2
GALNT9
PTGER2
DNER
ARHGEF28
TIAM2
SFRP2
CCDC152
PKHD1
PRR15L
FOS
ADAD1
IL25
PLXDC1
SOHLH2
ADAMTS12
APOE
CD320
ALDOB
FAM221B
CREM
STOX1
IQCN
ABCC9
PDGFA
COL15A1
MGLL
NOXA1
TNNI1
COBL
NRG4
ELAPOR1
LDLRAD4
ADRA1B
BMPR1B
TMEM176B
CDC42EP5
HIVEP3
ABCG8
TRPC3
RAB44
GLRA1
SNCA
ENHO
PPP1R14D
QRFPR
AQP5
CH25H
CHRM4
CRB1
CATSPERZ
LRRC4B
CEL
ZFPM2
PAXX
EMILIN2
ADGRA1
MXRA8
SEMA5A
MEIOB
ICAM5
STK31
SLC25A27
STPG3
ARHGEF19
GAST
SLC7A4
SLCO5A1
TDRD1
STAC2
IL34
POU3F1
EPB41
CES4A
ROBO2
LMNTD2
RASGEF1B
EPHA7
TMEM91
MAGI2
PRSS16
DGKI
SORCS2
GREM1
IGFBP5
POSTN
ABCA6
GALNTL6
NAALADL2
RBM46
HACD4
EDN1
CST6
TRPC6
COL4A6
ZDHHC14
ABCA10
PRDM16
NR4A1
FAM78A
PI15
RGS2
RBM24
KLF8
FBLN2
MEI4
NFATC2
SMS
RASGRP2
FABP3
TENT5B
CNTNAP2
IL1RAPL1
CPA6
CLEC14A
SPATA32
SOX5
USP54
NEGR1
FST
CAMKMT
CADM3
FZD2
IL32
SPTLC3
MTUS1
HAPLN1
TMEM130
PHGDH
C2CD4A
MYO16
NKAIN2
HTRA3
WIPF3
FCER2
ADAMTSL1
FGD5
RIMS2
NEFH
NEDD9
CEACAM16
HSD11B2
RMC1
GAREM1
STEAP4
CPZ
ASB14
PLPPR1
RIIAD1
LAMA2
UNC13C
DLX6
SSC5D
TMPRSS2
GPR137
IGSF5
GPM6A
RIMS1
CHRDL1
IL17D
EBF1
NCAM1
WNT11
FOSB
SNTB1
EVA1C
PLPP3
UBE2U
TMEM141
PCBP3
HOXB7
PPP1R1B
ZNF296
TESK2
CLDN20
PSD3
PPFIBP2
KCNAB3
SMPDL3A
EBF4
CPQ
CACNA1I
ADAMTS15
COL25A1
ZNF385D
RPH3A
LYVE1
RTN1
PLCL1
FOXF2
SPON2
MOB3B
RASSF10
ARHGEF38
NEK10
ADCY8
PCBD1
CFTR
S100A3
TTC29
MMP16
PIM3
STXBP6
ACOT12
SLC36A3
TCF21
LPAR1
SLC12A8
ROS1
MZT2B
CCNB1
ACOT6
MATN2
CLEC11A
TENM3
INAFM1
PHF21B
TIMP3
TLE4
SH3TC1
RBP4
ID4
CNTLN
SPATA13
HOXD10
MATN4
STRA6
SLC31A2
NDRG4
PAQR7
GADD45G
FGG
CHST2
CADM1
EFHD1
CHRM2
DTNB
COL24A1
LRRC23
KANK3
AGTR1
MAF
CACNA2D3
CFAP46
NPHS1
PCSK5
CAPN6
ELF3
G0S2
RNF43
MAOA
ECM2
POF1B
TMEFF2
LRRC43
ARL5C
TMEM52
ALX3
DNAAF3
CHST6
RNF144B
RAPGEFL1
SCARA5
CKAP2
LRRC31
L3MBTL1
SMIM27
WNT2
DNAI2
CBFA2T3
CENPN
ARHGAP26
STK33
SLC28A2
LEKR1
CDH4
SOD3
PTPRD
LINGO1
CDH17
METTL24
TENM1
CCDC184
UNC93A
XKR6
UBASH3A
CCDC7
ANAPC15
FBXL7
FREM2
KRT10
OVOL1
ETFBKMT
CPE
KCTD14
TGFBI
ITGA11
RARRES1
TRIM72
FOSL1
ELMOD1
SNAP91
SLC8A2
ZNF428
SDK2
FAM107A
LHFPL6
FAM149A
FA2H
ARHGEF25
MFAP2
HOOK2
POU2F2
SBSN
CXCL12
GCNT1
EFHC2
RSPO1
WNT16
ENDOG
ADGRG7
SFRP1
DNAH2
AKAP6
BCL3
CEP55
PAPPA
LPAR3
SLC9A9
GPR35
SLC22A16
B3GALT6
EFNA5
ROR1
HSPB6
PPP1R9A
KCNS3
CYB561
LGR4
CMC1
ATF3
SH3RF2
ANKDD1B
FGD4
CREB5
CCDC125
CC2D2B
SLCO4C1
ACSS1
MAK
CELF2
LMNTD1
CNTFR
MAFA
SUSD3
PRKCG
KCND2
CDH16
SNAI1
BEX5
PLCB4
JAZF1
DYNC1I1
SEMA4A
MSH4
KCNJ6
CHCHD6
GSTA1
IRAK3
TM4SF5
PAX8
RAB39B
LEPR
ACVR1C
RCAN2
WASF1
PCDH8
TM7SF2
CPXM1
NCAN
FMOD
KLHL14
AIFM3
PROS1
SV2A
TSKS
WT1
CFAP251
ANAPC2
CELF4
RNF223
TPD52L1
PPP2R3A
GRK5
SLC3A1
SPATS1
C1QTNF1
CLIP4
ZBTB20
SLCO3A1
PTCH2
PRPH
KIF5A
PIBF1
GLIS1
ADIPOQ
ZFHX3
TIAM1
ITPR2
NOVA1
SKAP1
PDE4D
CA9
DGKK
PDE1A
KIF13B
CHRNA7
RPRM
NECAB3
TMEM176A
ZBTB16
CAMK2N1
KNG1
CABCOCO1
CEBPD
FAM124A
KERA
SMARCD3
COLGALT2
EFCAB2
KLF2
CADPS
IL18
AGBL2
PRDM6
PTHLH
PPM1L
PROKR1
KIRREL3
LRBA
GAS1
HPCA
SLC22A17
CCDC88C
ENDOV
MSLN
MRPL41
MLANA
ANKRD31
HEPH
POPDC3
ZSWIM6
TMEM132C
HRK
BEND5
MLXIPL
FAM131B
EVA1A
TEX26
MYO5C
FSIP1
OLFML1
RIPOR3
OTUD7A
CA1
SLC1A1
DPEP1
NRSN2
SHC2
IL11RA
CSPG4
PDE7B
CSRNP1
GUCY1B1
COL9A3
NEFM
GLI2
TMEM92
RNF39
CCDC168
RASL11A
CEP126
FLRT3
HOXB5
PRKCE
OLFML3
MSX1
PTPRB
MFAP4
ITGB4
CKMT2
FN1
LSMEM1
SOX6
ECHDC3
LCORL
SLC1A3
CRYBG2
CENPV
PLPP1
CHST1
LRRC9
PHTF2
SYN3
SYT9
TGM3
ATP1B2
ADGRD1
SH2D3C
FGF7
DAGLA
SLIT3
PHYHD1
RHOJ
BTG2
GRID1
PRKN
GADD45A
PRKG1
ADRA2A
IL15
SDHB
RIPPLY2
KCNJ12
SHISA2
ARL4D
HELLS
PLXDC2
TKTL1
MXRA5
NKD2
TYRO3
GPR37
MGAT3
COPS9
ZCWPW2
FOXO1
EPHA3
BAD
PRKAA2
PIGH
NANOS3
LRP3
NBEA
ESR1
NPC1
EFS
AREG
C1R
MB21D2
REM1
DIAPH3
S100B
PLOD2
RUNX1
HOXA11
RXRA
SULF1
FAM221A
CCDC183
AGAP2
DOK6
PPM1H
NEDD4L
HVCN1
PEX11G
VWA7
ADAMTS4
TMEM178B
TREM1
LFNG
LRRC34
SETBP1
CSGALNACT1
SLC15A3
STEAP1
PLA1A
NPAS2
SYNPO
PISD
MORC1
PPP1R13L
TXNDC16
PCOLCE2
ENPP4
SLC13A3
COLEC10
DGKB
AIG1
SLC25A21
ROMO1
PBK
ZSWIM5
GJB5
RAPGEF5
PID1
PPARA
MARVELD3
PLEKHS1
GJB4
PAPLN
GLIS3
RAX2
RFK
SPP1
BHLHE22
NFIB
TRPM1
CLSTN3
ANKS1B
LRRC27
CDKL4
CACNA1B
TM4SF19
TMEM35A
OTUD1
MYO15B
FNIP2
TOMM20L
DCC
NR3C2
CLIC5
CAMK2A
PCDH20
POLN
KIAA1958
PALM
OLFML2B
FLRT2
KLF4
TMEM240
RASSF7
OPRL1
TMEM262
NTRK2
GFPT2
ATP1A2
NPDC1
TNFRSF11A
NIM1K
SASH1
FRAS1
MUSK
PLCL2
CFAP99
MAP3K14
FLI1
ESYT3
ZNF423
FAM81A
C1S
DRAP1
LIPH
TSTD1
WNK3
HIF3A
TMC1
GIPC2
EXPH5
SPIN4
ZNF483
FAM20A
MAFK
PDGFRL
PTPRN2
PRDM8
PRKD1
KRTCAP3
MITF
BICDL2
L3HYPDH
LMNB1
PDE1B
PTPRH
LAMC2
GGT5
CKB
CPVL
SRRM3
ESRRG
STARD10
CCDC158
SHROOM3
FGFRL1
RASAL2
MAP3K1
TBXAS1
PCDH1
UBALD1
PADI3
ASIC4
TDRD9
NCCRP1
CLEC2D
HES1
AR
CELSR2
SLC10A6
CPEB3
CEP112
SNX7
FSD1
TMEM144
CACNA1H
RBMS3
HNF4G
DYNLRB2
TMEM200A
AZGP1
TMEM26
SLC16A4
MAB21L4
MEDAG
PURG
CSF1R
MYOM3
DLGAP1
IGSF9
ROPN1L
REL
IER5L
PDCD2L
ZPBP2
MRPL38
ACP5
SELENOH
DISC1
AGMO
VCAN
UBASH3B
EPB41L5
DIO3
FZD5
KIAA1755
HPSE
TMEM200C
PWWP3B
AFF1
NME4
HHAT
SLC2A3
ARSK
IL15RA
LGALS1
TSPAN1
LARGE2
SERHL2
KRT17
SLC26A1
IGFN1
CTSK
ASGR2
ATP5MF
NDNF
ABHD14A
CLDN4
CD68
TUB
HOPX
SCGB2A2
ANO5
MCRIP2
TMC5
LONRF2
GAS6
ILDR1
GYPC
NUPR2
TCF4
STC1
CACNA2D2
COL1A1
PKDCC
TRAM1L1
CCDC171
ITIH4
NOD1
LRP4
TMCC3
KIT
STAG1
CFAP69
GPR39
NPL
KCNN4
PRR15
FAT2
RNF208
GRAMD2B
FBLN7
CELSR1
ARHGEF15
RNF149
SDC2
PIP4P2
TMEM256
NPNT
IHO1
IGLON5
SLC2A12
IFNLR1
SLCO2A1
PCDHB7
ATP10D
AXL
S100A13
NPTXR
EHD3
CTTNBP2
SGMS1
GRID2
FRK
BEX3
TNFRSF13C
BACE1
HMOX1
SIX1
ARMC7
RABEP1
BCHE
PCDH10
LOX
THEMIS2
TNS4
ISOC1
LYRM4
RAB6B
WDR86
SCMH1
LPAR4
SACS
SLC9A2
PCDH19
RFTN1
RAB7B
ANGPT1
GALNT16
VAT1L
FAM180A
DDO
MREG
SLC37A1
BATF2
KCNN1
MTMR8
CTSB
DPF1
HOXD11
PSTPIP2
PACSIN1
ZC3H12B
TFPI2
MBD5
ENTPD2
RFX2
MACC1
MALL
GASK1B
HCN1
IQCD
CCK
PTGIS
TMEM30B
FZD7
TMEM178A
HS3ST3A1
ADORA2A
GCLC
PDE2A
SLC16A10
SERP2
PROM2
FGF10
TIFA
TPST2
GEM
ANK2
TMEM220
NECTIN2
PLSCR4
ARHGAP10
DSEL
DDX11
VSIR
MUC1
PLPP7
B9D2
SEL1L3
ZNRF2
PRSS8
WDR27
CCDC141
STOX2
PPP1R14C
NKX3-1
CYS1
KEL
LRRN3
DIPK1C
UBALD2
APCDD1
DAPK2
NDUFB7
TRIM6
STMN3
C1QTNF6
MUC4
MMP12
KAT6B
PYGM
ZNF385B
HID1
ZYG11A
HOMER2
POLR2L
SAMD11
SERPINB7
PAPSS2
MOXD1
DTX1
SMIM5
TMEM132D
HRCT1
VAMP1
ARAP2
CFAP91
BOLA3
RGCC
RGL3
CDK14
TAF4B
CLDN23
ZFR2
IMPA2
NECTIN4
LTBP4
TSACC
POU2F3
PRSS23
NMNAT3
GRHL2
CATSPER4
EDIL3
AHSG
CLDND2
CATSPERD
RBBP6
CDC14A
DSC2
TTC28
DDX52
NSG1
ACTA2
GNG2
RASGEF1A
SEMA4B
E2F7
GABRB2
MMP23B
SH3RF1
CHMP4C
PER3
FBN2
MPZL2
SSBP3
PEAR1
THBS3
EXOC3L4
GRIA1
TNFSF15
SFXN3
FAM174B
GPNMB
SLC6A6
CAP2
HMCN1
LUM
SLC27A2
PALMD
DOCK5
MAP7
TSPAN18
SOWAHA
SYNPO2
CDC26
POLG2
ANKRD42
STING1
NDRG2
GPRIN3
MMP14
FAM229A
SLC8A1
TCEA2
RNF175
TPPP3
LGALS3
KLHDC8B
DACT3
ST8SIA2
TSPAN15
FAM83F
TIMP1
ADAM12
PRKCH
CHRNE
BICC1
ARSH
LIPG
PRICKLE2
MICOS13
KCNE4
DBI
HMGN3
PWWP2B
NRG1
ATG4D
HIVEP2
BSPRY
TRPV2
LYPD3
RPP25
F2R
TMOD2
EED
STX18
STK32C
TTLL10
ZNF469
HIP1R
FGFR2
HOGA1
DZIP1L
NCOA2
COL3A1
RETREG1
DCN
CCDC149
AGBL3
FRMPD1
GPX3
TOMM6
TWIST2
GASK1A
SVEP1
LAMA4
TMEM131
SHOX2
ETS2
ANKRD6
SLAIN1
SHCBP1L
PHF21A
SFMBT2
DAB2
LMO1
MIPOL1
RYR1
EMP1
FRRS1L
CCDC163
PRRG4
KIAA1671
HOXB2
PTN
COL5A3
MPP2
DENND2A
PHF19
SUPT3H
FOLH1B
RASGRF2
ADAM28
SCNN1G
ADAMTS1
MYH14
CCDC162P
CADPS2
PLEKHG4
UBE2T
CAMSAP3
SPTBN2
FOXRED2
TTC12
EDNRB
PMVK
BDH1
PRPS2
OSBP2
TDRKH
SLCO4A1
ACVR1B
KLHL33
SULT6B1
MOCS1
SGMS2
GSTP1
CRPPA
ZNF521
TST
CALML4
SLC16A3
IGF2BP3
HDHD3
RALGDS
SOX17
SYVN1
PARM1
NSD2
MYBL1
IQGAP2
FAM83G
HSF5
ALAD
S1PR3
P4HA3
CA11
TMEM37
FBXO41
ASF1B
MRTFA
GJB2
SRSF12
AMER2
MARK1
SH3KBP1
HSCB
AK4
MUC20
MMD
FLT3LG
LRRC17
CABIN1
ZCWPW1
EPCAM
ADGRG1
TMEM163
ZNF575
GALNT3
SCIN
UVRAG
NR2F1
PCDH17
ESRP2
CRACDL
CNTN1
NDE1
HIVEP1
IKZF2
SUPT4H1
PEG10
TSSK4
CTSS
LOXL4
COL6A3
FOXL2
FAM227B
TMEM45B
WNT5A
MORN2
DUSP4
JAG2
CDCA7
GRAMD1C
COL1A2
SLC4A10
BLNK
ECM1
SPINT1
IRF6
TEN1
B3GALT1
GLT8D2
PADI1
GLIPR2
DRAM1
MPND
ABHD6
TBX18
LAMC3
CCDC136
CHRD
CSMD2
TSPAN11
CCN2
TPK1
NEBL
PTPRN
MSRB3
HLF
TMPRSS4
P2RX5
PPM1J
ITGA2
FAM83B
DMXL2
TTC22
BRSK1
ADCY3
PRAF2
FMNL2
SLC49A3
RFESD
HS6ST2
VWCE
CELF6
ANKRD29
ADGRL1
TMEM219
EPHB2
PPDPF
HECW2
ST3GAL5
MAP2K5
SDCCAG8
RIPK4
AP1S3
TENT5A
ANXA13
DRP2
ACY1
ERBB3
ROBO1
SAPCD2
LAD1
GPR176
RHOD
SLC39A2
SPOCD1
NAT14
GALNT7
MAFB
PABPC1L
NLRC3
LGMN
HOXB9
TAGLN
ELK3
SERPINB5
TLE1
TSPO
ADAM19
GRIN1
F3
XK
VPS37B
RBM47
NDUFB10
MTIF3
PLCXD3
CKS2
SEC11C
LRRIQ3
TMEM125
ARRDC3
GPR143
SCNN1B
ARHGEF40
MINAR1
NHS
ZMYND8
PKLR
ENPP2
PCSK6
SPARC
OSBPL10
CERCAM
RARRES2
HMGA1
FOXF1
KIF1A
SGCB
FSTL1
MLF1
MFAP3L
PDGFRB
ARHGEF39
BGN
ARHGAP23
KCNIP1
RNF144A
ATP1B1
CNGA3
OCLN
GOLGA4
TPM2
ZEB1
DECR1
TMEM132B
TET1
GPX2
SHISAL1
LIN7A
NFKBIE
OSGIN1
TSTD3
ASXL3
LRRC55
NES
P2RY1
CSRNP2
PDGFD
PHLDB3
KRT7
EFNA3
C1QTNF2
MMP28
LRRC25
ARHGEF9
CENPH
PTPN13
AHCYL2
CLCN3
TGFB1I1
ZNF354C
BTBD3
LVRN
SCRG1
ITGA5
SOWAHB
BOLA1
KANSL1L
FGF9
FZD3
MOGAT1
SGCD
LPCAT1
CRB3
EZR
CNTNAP1
ALS2CL
GHR
ZNF503
COL13A1
TFAP2C
AMT
CDH3
GNG11
BCO2
IFNE
DKK3
HOXB6
PIP5K1B
LRRN4CL
KDF1
SPEG
HHEX
NCF1
SLC40A1
FAM110A
TBX3
BHLHE40
ZFP36L2
C7
FCN3
EPHX2
MEST
CNN2
GPT2
RAP1GAP2
NRIP3
CX3CL1
ATRNL1
CABLES1
COL11A2
ST14
BEND6
FNIP1
ACVRL1
VPS13B
GHITM
ASPHD2
SAMD10
PODXL
EMC6
SLC23A1
KCNK1
DSG2
KCNH2
UGGT2
PLCD4
OLFML2A
F11R
CACNA1G
FKBP14
COL7A1
WNK2
LRP11
COLEC12
EHF
LLGL2
TMEM108
TUBB
AK2
GPRC5B
TSPAN13
LURAP1L
FAM43A
NRP1
PMAIP1
SLC44A3
TRPV6
IGFBP7
SPTBN4
FAM217B
GDF7
TLN2
NDUFB1
ESRP1
AHI1
KCNMB3
FUT2
PRDM1
RUNX1T1
SOWAHC
TEC
ABHD1
RND2
CPEB1
ENOX1
EML6
KREMEN1
KRT80
SHISA7
TACSTD2
FAM53B
PTMS
IL1RN
ODAD1
MTSS1
EGFLAM
EVA1B
PRTFDC1
GPRC5C
ZBED3
HGF
SYTL1
ADGRG6
MICAL2
PKP3
KIAA0040
CGN
ARHGEF16
FHDC1
FGF12
ASTE1
RIMKLB
HNMT
PABPC5
VEGFC
FNDC5
ADAM33
PLEKHH1
SYT5
F2RL1
CCNE2
HIGD2A
STK17A
ASNS
PPARD
ARHGAP27
RASA4B
CDKN2C
HPCAL1
NID1
ALDH1L2
ZDHHC1
GCA
MAGIX
DHCR7
SATB1
MARCKS
CALCRL
P3H2
DZIP3
FSTL3
ECHDC1
LRRC2
SERTAD3
MAPK13
AP1M2
MFAP5
VAMP5
PARP3
CMYA5
LRRC32
COL5A2
KCTD12
RCAN3
PLPPR3
TGFA
LOXL3
ITGB5
TMC4
CD101
PKNOX1
ME3
MME
CRYAB
GDPD1
PARVB
RCOR2
KIF3C
PCDH18
NCBP2AS2
CHEK2
TNFAIP8
SLC28A3
SGCE
ATP8B1
SLC19A2
ZFP69B
CLDN7
MMP2
GCSH
NNMT
[truncated: 1,996 more rows]
